# Supplementary material for: A next generation sequencing based approach to identify extracellular vesicle mediated mRNA transfers between cells
Source: BMC Genomics. 2017 Dec 22;18:987. doi: 10.1186/s12864-017-4359-1 (PMC5741891; doi:10.1186/s12864-017-4359-1)
Supplement: Supplementary file 5 — Differential genes between adipocyte cultured alone and co-cultured with macrophage and between macrophage alone and co-cultured with adipocyte. (XLSX 96 kb) [file 12864_2017_4359_MOESM5_ESM.xlsx]

## Sheet: ADalone VS ADco
A 575 differential genes between adipocyte cultured alone and co-cultured with macrophage identified by both DESeq and EdgeR
Ensembl.ID	Gene.Symbol	baseMean	baseMeanA	baseMeanB	foldChange	log2FoldChange	pval_DESeq	padj_DESeq	padj_edgeR
ENSG00000135069.12	PSAT1	1256.04	2675.81	309.528	0.115676	-3.11183	8.13e-28	3.26e-23	1.16e-33
ENSG00000135821.15	GLUL	23344.3	5101.78	35506.1	6.95954	2.79899	6.93e-21	9.26e-17	1.32e-29
ENSG00000101255.9	TRIB3	760.889	1531.75	246.982	0.161241	-2.63271	1.39e-21	2.78e-17	3.6e-29
ENSG00000265972.4	TXNIP	13763.8	3337.58	20714.7	6.20649	2.63378	4.68e-19	3.13e-15	2.32e-25
ENSG00000170624.12	SGCD	313.78	632.08	101.58	0.160707	-2.63749	9.55e-19	5.47e-15	3.62e-24
ENSG00000223749.6	MIR503HG	64.183	143.299	11.4387	0.0798236	-3.64704	1.74e-20	1.74e-16	1.08e-23
ENSG00000156103.14	MMP16	65.0609	143.282	12.9136	0.0901277	-3.47189	1.69e-19	1.35e-15	1.42e-19
ENSG00000105825.10	TFPI2	4458.89	963.076	6789.43	7.04974	2.81757	1.01e-06	0.000184728	1.44e-18
ENSG00000131386.16	GALNT15	13593.2	4321.13	19774.6	4.57625	2.19417	3.46e-14	8.68e-11	6.3e-18
ENSG00000169908.9	TM4SF1	329.474	54.7542	512.621	9.36221	3.22685	7.13e-08	2.22e-05	3.59e-17
ENSG00000073605.17	GSDMB	618.898	175.393	914.568	5.2144	2.3825	7.83e-14	1.74e-10	5.91e-17
ENSG00000234362.4		166.613	329.084	58.2995	0.177157	-2.4969	2.8e-15	9.37e-12	1.44e-16
ENSG00000140105.16	WARS	1947.15	3526.29	894.396	0.253637	-1.97917	1.65e-13	3.15e-10	2.92e-16
ENSG00000104415.12	WISP1	1701.62	3088.36	777.131	0.251632	-1.99061	1.34e-13	2.82e-10	3.37e-16
ENSG00000223496.2	EXOSC6	602.525	1097.63	272.457	0.248223	-2.01029	1.21e-12	1.86e-09	4.3e-16
ENSG00000144821.8	MYH15	109.061	221.014	34.4251	0.15576	-2.68261	6.53e-15	2.01e-11	4.57e-16
ENSG00000246859.2	STARD4-AS1	292.538	573.318	105.351	0.183756	-2.44414	2.29e-16	1.02e-12	7.49e-16
ENSG00000228716.5	DHFR	138.259	271.957	49.1273	0.180643	-2.46878	2.95e-14	7.89e-11	1.61e-15
ENSG00000171617.12	ENC1	1219.09	2309.93	491.852	0.212929	-2.23156	4.35e-16	1.74e-12	3e-15
ENSG00000143333.6	RGS16	117.899	20.9456	182.534	8.71469	3.12345	6.63e-13	1.16e-09	9.49e-15
ENSG00000125968.8	ID1	903.381	1597.82	440.424	0.275641	-1.85914	1.34e-11	1.49e-08	1.43e-14
ENSG00000134986.12	NREP	1768.61	3348.35	715.45	0.213673	-2.22653	9.95e-16	3.63e-12	2.13e-14
ENSG00000132434.8	LANCL2	329.375	602.686	147.167	0.244186	-2.03395	8.6e-13	1.44e-09	8.69e-14
ENSG00000255587.6	RAB44	94.9947	14.8201	148.444	10.0164	3.3243	2.79e-09	1.67e-06	2.38e-13
ENSG00000130487.5	KLHDC7B	78.1677	153.951	27.6456	0.179574	-2.47735	1.21e-12	1.86e-09	2.93e-13
ENSG00000023445.12	BIRC3	210.488	63.3505	308.58	4.87099	2.28422	1.28e-11	1.46e-08	2.99e-13
ENSG00000258773.1		17.9584	42.3067	1.72613	0.0408003	-4.61528	1.94e-12	2.87e-09	3.82e-13
ENSG00000102271.12	KLHL4	39.4593	83.407	10.1608	0.121822	-3.03715	4.22e-12	5.76e-09	3.88e-13
ENSG00000070669.15	ASNS	787.796	1431.3	358.795	0.250678	-1.99609	2.78e-12	3.99e-09	5.23e-13
ENSG00000151632.15	AKR1C2	3422.81	1260.09	4864.62	3.86053	1.9488	9.11e-12	1.11e-08	5.45e-13
ENSG00000183671.11	GPR1	501.535	982.923	180.61	0.183748	-2.4442	4.85e-17	2.43e-13	9.63e-13
ENSG00000092621.10	PHGDH	1038.38	1875.89	480.041	0.255901	-1.96634	2.19e-13	4e-10	1.25e-12
ENSG00000183160.8	TMEM119	3799.32	6651.34	1897.97	0.285352	-1.80918	7.43e-12	9.61e-09	1.35e-12
ENSG00000166923.9	GREM1	11195.3	3883.14	16070	4.13841	2.04908	8.93e-09	4.32e-06	1.78e-12
ENSG00000196517.10	SLC6A9	172.54	332.225	66.0833	0.198911	-2.3298	1.94e-14	5.56e-11	2.21e-12
ENSG00000135842.15	FAM129A	1856.68	3213.77	951.954	0.296211	-1.7553	1.86e-10	1.69e-07	4.59e-12
ENSG00000163545.7	NUAK2	155.95	37.4456	234.952	6.27449	2.6495	2.14e-08	9.11e-06	7.08e-12
ENSG00000169946.12	ZFPM2	393.241	695.252	191.901	0.276017	-1.85717	1.21e-10	1.21e-07	1.09e-11
ENSG00000169136.7	ATF5	1253.04	2186.94	630.442	0.288276	-1.79448	9.49e-12	1.12e-08	1.5e-11
ENSG00000086991.11	NOX4	558.271	1036.93	239.167	0.23065	-2.11622	1.49e-13	2.99e-10	1.6e-11
ENSG00000145819.14	ARHGAP26	496.01	860.668	252.905	0.293847	-1.76686	5.5e-10	4.5e-07	2.05e-11
ENSG00000151012.12	SLC7A11	1246.01	2178.91	624.073	0.286415	-1.80382	9.8e-11	1.03e-07	4.44e-11
ENSG00000137124.6	ALDH1B1	1137.19	472.308	1580.44	3.34621	1.74253	7.8e-09	3.86e-06	5.06e-11
ENSG00000119139.15	TJP2	478.608	187.603	672.611	3.58528	1.84209	3.21e-09	1.81e-06	5.82e-11
ENSG00000146477.5	SLC22A3	150.824	274.942	68.078	0.247609	-2.01387	8.1e-11	8.77e-08	5.98e-11
ENSG00000147642.15	SYBU	86.7878	168.673	32.1978	0.190889	-2.38919	4.31e-12	5.76e-09	6e-11
ENSG00000167552.12	TUBA1A	937.029	1593.26	499.539	0.313532	-1.67332	5.67e-10	4.55e-07	6.89e-11
ENSG00000110076.17	NRXN2	84.5448	15.0568	130.87	8.69173	3.11964	9.76e-09	4.6e-06	7.24e-11
ENSG00000071575.10	TRIB2	1012.38	437.132	1395.88	3.19328	1.67504	1.33e-08	5.91e-06	9.76e-11
ENSG00000157554.17	ERG	25.4031	56.0589	4.96588	0.0885833	-3.49682	1.52e-10	1.49e-07	1.35e-10
ENSG00000148158.15	SNX30	617.165	1052.04	327.25	0.311063	-1.68472	2.95e-09	1.73e-06	2.16e-10
ENSG00000153162.8	BMP6	527.932	207.025	741.87	3.58347	1.84136	1.61e-09	1.15e-06	3.07e-10
ENSG00000248222.4		34.5601	71.6296	9.84716	0.137473	-2.86278	6.89e-10	5.21e-07	3.33e-10
ENSG00000234290.2		144.263	45.8632	209.863	4.57586	2.19404	6.22e-10	4.79e-07	4.84e-10
ENSG00000135218.16	CD36	2159.88	4054.02	897.121	0.221292	-2.17598	4.47e-14	1.05e-10	5.37e-10
ENSG00000215105.4	TTC3P1	118.141	217.677	51.7831	0.23789	-2.07164	1.81e-10	1.69e-07	8.46e-10
ENSG00000126803.9	HSPA2	1458.87	622.975	2016.13	3.2363	1.69435	9.73e-09	4.6e-06	9.22e-10
ENSG00000104381.11	GDAP1	36.7748	74.1986	11.8256	0.159377	-2.64948	1.68e-09	1.16e-06	9.96e-10
ENSG00000142583.16	SLC2A5	198.164	60.0712	290.225	4.83136	2.27243	2.01e-07	5.2e-05	1.63e-09
ENSG00000078053.15	AMPH	728.228	317.901	1001.78	3.15123	1.65591	4.26e-08	1.54e-05	1.69e-09
ENSG00000165029.14	ABCA1	7388.97	12271.4	4134.06	0.336887	-1.56966	4.56e-09	2.47e-06	1.8e-09
ENSG00000170955.9	PRKCDBP	452.949	784.535	231.892	0.295579	-1.75838	1.15e-10	1.19e-07	2.74e-09
ENSG00000122335.12	SERAC1	368.481	642.888	185.544	0.28861	-1.79281	1.18e-09	8.68e-07	2.82e-09
ENSG00000105376.4	ICAM5	73.8535	14.8201	113.209	7.6389	2.93337	3.3e-07	7.56e-05	2.99e-09
ENSG00000177238.12	TRIM72	44.2976	6.1255	69.7457	11.3861	3.5092	2.1e-09	1.34e-06	2.99e-09
ENSG00000102760.12	RGCC	518.853	225.344	714.526	3.17083	1.66486	4.6e-08	1.62e-05	3.64e-09
ENSG00000226604.2	PAPPA-AS2	192.101	71.7681	272.323	3.79448	1.9239	7.37e-09	3.72e-06	4.7e-09
ENSG00000168389.16	MFSD2A	152.719	33.8086	231.992	6.86193	2.77861	0.000133979	0.00883444	6.15e-09
ENSG00000124370.9	MCEE	305.079	118.699	429.333	3.61698	1.85479	1.12e-08	5.14e-06	1.03e-08
ENSG00000135750.13	KCNK1	223.159	75.3068	321.727	4.27221	2.09498	2.8e-08	1.11e-05	1.05e-08
ENSG00000133083.13	DCLK1	707.444	1190.38	385.489	0.323838	-1.62666	1.1e-08	5.12e-06	1.27e-08
ENSG00000113389.14	NPR3	3592.46	1646.94	4889.48	2.96883	1.5699	2.59e-08	1.07e-05	1.39e-08
ENSG00000204252.11	HLA-DOA	20.2855	0	33.8091	Inf	Inf	3.37e-09	1.86e-06	1.41e-08
ENSG00000279775.1		38.1082	5.23639	60.0227	11.4626	3.51886	3.95e-10	3.37e-07	1.7e-08
ENSG00000196305.16	IARS	4417.49	7435.92	2405.2	0.323456	-1.62836	2.98e-09	1.73e-06	1.74e-08
ENSG00000186480.11	INSIG1	1361.52	633.523	1846.84	2.9152	1.54359	5.8e-08	1.89e-05	1.77e-08
ENSG00000175768.11	TOMM5	84.3322	21.1823	126.432	5.96875	2.57743	3.08e-09	1.77e-06	2.08e-08
ENSG00000072506.11	HSD17B10	137.961	242.317	68.3905	0.282235	-1.82503	7.42e-09	3.72e-06	2.18e-08
ENSG00000117016.8	RIMS3	32.8836	66.9875	10.1477	0.151487	-2.72274	1.19e-09	8.68e-07	2.47e-08
ENSG00000141639.10	MAPK4	21.0334	0.513815	34.7131	67.5597	6.07809	1.76e-09	1.16e-06	2.55e-08
ENSG00000101194.16	SLC17A9	141.979	35.5692	212.919	5.98605	2.5816	8.69e-05	0.00634581	2.56e-08
ENSG00000228626.1		15.3754	34.403	2.69035	0.0782009	-3.67667	5.85e-09	3.05e-06	2.96e-08
ENSG00000142871.14	CYR61	13051.6	6102.13	17684.6	2.8981	1.53511	9.58e-08	2.89e-05	3.12e-08
ENSG00000113916.16	BCL6	2475.56	1154.15	3356.51	2.90821	1.54013	1.2e-07	3.49e-05	3.64e-08
ENSG00000070731.8	ST6GALNAC2	67.8945	18.0415	101.13	5.60541	2.48682	2.75e-08	1.11e-05	3.66e-08
ENSG00000150457.8	LATS2	2260.34	1061.11	3059.82	2.8836	1.52787	1.18e-07	3.45e-05	3.74e-08
ENSG00000236882.6	LINC01554	76.0908	22.8623	111.576	4.88036	2.28699	2.18e-08	9.19e-06	4.68e-08
ENSG00000119938.8	PPP1R3C	703.884	1147.2	408.338	0.355942	-1.49028	1.52e-07	4.23e-05	5.4e-08
ENSG00000243232.4	PCDHAC2	34.1993	68.1134	11.5898	0.170155	-2.55508	1.81e-09	1.17e-06	5.43e-08
ENSG00000219481.9	NBPF1	539.046	887.855	306.507	0.345222	-1.5344	6.77e-08	2.14e-05	5.52e-08
ENSG00000105339.9	DENND3	241.644	81.5708	348.36	4.27064	2.09445	1.64e-05	0.00173049	6.03e-08
ENSG00000176826.14	FKBP9P1	101.862	186.004	45.7666	0.246052	-2.02297	2.2e-10	1.92e-07	6.6e-08
ENSG00000145476.14	CYP4V2	373.975	625.834	206.069	0.329272	-1.60265	6.16e-08	1.97e-05	6.62e-08
ENSG00000155324.8	GRAMD3	1100.58	534.037	1478.28	2.76812	1.46891	5.19e-07	0.000107293	6.66e-08
ENSG00000102683.7	SGCG	108.419	197.781	48.8439	0.246959	-2.01766	2.28e-09	1.43e-06	6.76e-08
ENSG00000124882.3	EREG	67.6739	16.6965	101.659	6.08862	2.60612	4.83e-10	4.03e-07	7.32e-08
ENSG00000100292.15	HMOX1	904.87	1486.24	517.287	0.34805	-1.52263	8e-09	3.91e-06	7.43e-08
ENSG00000164465.17	DCBLD1	547.381	899.874	312.386	0.347145	-1.52639	4.74e-08	1.64e-05	1e-07
ENSG00000250362.1		53.5884	13.5557	80.2769	5.92201	2.56609	5.33e-08	1.77e-05	1.01e-07
ENSG00000090339.7	ICAM1	905.774	345.111	1279.55	3.70765	1.8905	0.000787362	0.0328472	1.02e-07
ENSG00000161960.13	EIF4A1	298.195	119.727	417.174	3.48438	1.8009	2.73e-08	1.11e-05	1.26e-07
ENSG00000182752.9	PAPPA	17007.4	8095.58	22948.7	2.83471	1.5032	1.93e-07	5.06e-05	1.36e-07
ENSG00000166275.14	BORCS7	134.195	242.751	61.8239	0.254681	-1.97324	3.38e-09	1.86e-06	1.59e-07
ENSG00000103888.14	CEMIP	13160.7	6078.93	17881.8	2.94161	1.55661	1.14e-07	3.35e-05	1.6e-07
ENSG00000107731.11	UNC5B	1255.85	2133.22	670.935	0.314517	-1.66879	2.07e-10	1.85e-07	1.62e-07
ENSG00000173432.9	SAA1	368.011	138.599	520.952	3.75869	1.91023	7.75e-06	0.000964776	1.7e-07
ENSG00000124160.10	NCOA5	167.161	289.722	85.4537	0.294951	-1.76145	5.09e-09	2.72e-06	1.73e-07
ENSG00000128165.8	ADM2	170.323	332.646	62.1072	0.186707	-2.42115	5.94e-10	4.67e-07	1.76e-07
ENSG00000198796.6	ALPK2	465.428	760.211	268.906	0.353725	-1.4993	4.57e-08	1.62e-05	1.89e-07
ENSG00000145384.3	FABP2	32.6565	4.99962	51.0944	10.2197	3.35327	5.78e-08	1.89e-05	2.19e-07
ENSG00000167528.11	ZNF641	124.047	221.626	58.9939	0.266187	-1.90949	5.5e-09	2.9e-06	2.19e-07
ENSG00000230630.2	DNM3OS	230.704	397.644	119.411	0.300295	-1.73555	2.94e-07	6.89e-05	2.25e-07
ENSG00000168026.15	TTC21A	218.028	89.2958	303.85	3.40274	1.7667	1.01e-07	3.01e-05	2.33e-07
ENSG00000100889.10	PCK2	703.617	1146.77	408.184	0.355943	-1.49028	1.54e-08	6.66e-06	2.35e-07
ENSG00000198890.7	PRMT6	106.757	195.784	47.4052	0.24213	-2.04615	1.74e-10	1.66e-07	2.47e-07
ENSG00000108984.12	MAP2K6	30.4835	61.1568	10.0347	0.164081	-2.60752	5.99e-08	1.94e-05	2.49e-07
ENSG00000162849.14	KIF26B	847.183	1382.66	490.199	0.354533	-1.49601	1.2e-08	5.43e-06	2.76e-07
ENSG00000196693.13	ZNF33B	110.325	199.439	50.916	0.255296	-1.96976	2.55e-09	1.55e-06	2.84e-07
ENSG00000161888.10	SPC24	62.4352	18.3765	91.8077	4.99593	2.32075	5.02e-08	1.72e-05	3.09e-07
ENSG00000108381.9	ASPA	325.644	571.241	161.913	0.28344	-1.81888	1.75e-09	1.16e-06	3.29e-07
ENSG00000156113.19	KCNMA1	383.024	636.807	213.834	0.335791	-1.57436	4.24e-08	1.54e-05	3.48e-07
ENSG00000180914.9	OXTR	824.088	405.436	1103.19	2.72099	1.44413	1.07e-06	0.000195538	3.59e-07
ENSG00000164300.14	SERINC5	903.886	1461.33	532.254	0.364224	-1.4571	1.69e-07	4.58e-05	3.7e-07
ENSG00000251369.7	ZNF550	181.145	72.1434	253.813	3.51817	1.81482	4.46e-08	1.6e-05	4.36e-07
ENSG00000135678.10	CPM	4132.19	2061.95	5512.34	2.67336	1.41866	5.16e-07	0.00010728	4.66e-07
ENSG00000007237.17	GAS7	282.709	467.92	159.234	0.340301	-1.55512	4.75e-08	1.64e-05	4.72e-07
ENSG00000240694.7	PNMA2	436.092	709.246	253.989	0.358112	-1.48152	1.9e-07	5.01e-05	4.88e-07
ENSG00000196922.9	ZNF252P	184.207	345.088	76.9523	0.222993	-2.16493	8.33e-12	1.04e-08	5.18e-07
ENSG00000261083.1		15.3832	33.3351	3.41533	0.102454	-3.28694	2.86e-07	6.8e-05	5.18e-07
ENSG00000115648.12	MLPH	253.593	110.103	349.254	3.17207	1.66542	2.45e-07	6.13e-05	5.68e-07
ENSG00000078177.12	N4BP2	302.09	514.194	160.687	0.312502	-1.67806	3.14e-08	1.22e-05	5.8e-07
ENSG00000132530.15	XAF1	117.718	205.091	59.4701	0.28997	-1.78603	1.37e-08	5.97e-06	5.88e-07
ENSG00000148926.8	ADM	9777.67	4135.67	13539	3.27371	1.71093	0.00042057	0.0206631	7.62e-07
ENSG00000165487.12	MICU2	241.103	406.384	130.917	0.322151	-1.63419	6.92e-08	2.17e-05	8.43e-07
ENSG00000131389.15	SLC6A6	395.745	175.589	542.515	3.08968	1.62746	3.92e-07	8.69e-05	8.82e-07
ENSG00000164989.14	CCDC171	85.2153	158.91	36.0852	0.227079	-2.13873	1.77e-09	1.16e-06	9.62e-07
ENSG00000204334.7	ERICH2	39.4041	75.4051	15.4034	0.204276	-2.29141	4.2e-08	1.54e-05	1e-06
ENSG00000165617.13	DACT1	288.279	484.912	157.19	0.324163	-1.62521	1.19e-08	5.43e-06	1.01e-06
ENSG00000203930.9	LINC00632	64.4576	17.1121	96.0212	5.6113	2.48834	2.8e-07	6.69e-05	1.05e-06
ENSG00000164576.10	SAP30L	329.096	559.209	175.688	0.314172	-1.67037	1.34e-08	5.91e-06	1.14e-06
ENSG00000197442.9	MAP3K5	569.257	280.375	761.844	2.71723	1.44214	1.15e-06	0.000206961	1.19e-06
ENSG00000176697.17	BDNF	376.895	180.566	507.78	2.81216	1.49168	8.18e-07	0.000158524	1.21e-06
ENSG00000196154.10	S100A4	153.297	271.819	74.2819	0.273277	-1.87156	2.45e-09	1.51e-06	1.45e-06
ENSG00000152642.9	GPD1L	525.234	855.945	304.76	0.35605	-1.48985	1.5e-07	4.2e-05	1.49e-06
ENSG00000131747.13	TOP2A	138.912	56.948	193.555	3.3988	1.76503	2.65e-07	6.36e-05	1.81e-06
ENSG00000223401.1		367.752	177.148	494.822	2.79326	1.48195	1.49e-06	0.000258486	2.04e-06
ENSG00000140379.7	BCL2A1	64.7811	20.9456	94.0047	4.48805	2.16609	2.46e-07	6.13e-05	2.12e-06
ENSG00000106785.13	TRIM14	57.4508	15.0971	85.6866	5.67569	2.5048	8.11e-08	2.48e-05	2.14e-06
ENSG00000165023.5	DIRAS2	572.932	913.626	345.802	0.378494	-1.40166	4.97e-07	0.000104411	2.18e-06
ENSG00000215190.7	LINC00680	87.9074	154.523	43.4972	0.281494	-1.82882	1.62e-07	4.42e-05	2.18e-06
ENSG00000131711.13	MAP1B	8429.93	13325.6	5166.15	0.387685	-1.36704	3.33e-07	7.6e-05	2.21e-06
ENSG00000008083.12	JARID2	729.224	369.532	969.018	2.62228	1.39082	2.89e-06	0.000435197	2.35e-06
ENSG00000153879.7	CEBPG	499.881	800.498	299.469	0.374104	-1.41849	6.05e-07	0.000123849	2.45e-06
ENSG00000092969.10	TGFB2	167.162	71.0578	231.232	3.25414	1.70228	6.72e-07	0.000133972	2.47e-06
ENSG00000145934.14	TENM2	117.744	45.7246	165.757	3.62512	1.85803	2.93e-07	6.89e-05	2.68e-06
ENSG00000165197.4	VEGFD	50.7487	92.6154	22.8375	0.246585	-2.01984	2.1e-07	5.35e-05	2.8e-06
ENSG00000155393.11	HEATR3	125.512	214.219	66.3734	0.30984	-1.69041	1.57e-07	4.33e-05	2.92e-06
ENSG00000186687.14	LYRM7	206.986	343.743	115.815	0.336923	-1.56951	3.97e-07	8.75e-05	2.93e-06
ENSG00000151881.13	TMEM267	153.527	259.724	82.7286	0.318525	-1.65052	2.49e-07	6.13e-05	3.15e-06
ENSG00000154277.11	UCHL1	1880.77	2966.86	1156.71	0.389876	-1.35891	3.19e-07	7.35e-05	3.18e-06
ENSG00000164684.12	ZNF704	458.244	745.837	266.516	0.357338	-1.48464	3.85e-07	8.57e-05	3.25e-06
ENSG00000179532.11	DNHD1	389.406	171.438	534.718	3.11901	1.64109	1.86e-05	0.00189969	3.29e-06
ENSG00000272356.1		172.527	64.95	244.245	3.76051	1.91093	5.23e-08	1.75e-05	3.33e-06
ENSG00000169432.13	SCN9A	591.234	941.569	357.678	0.379875	-1.39641	6.16e-07	0.000125431	3.36e-06
ENSG00000133169.5	BEX1	77.1346	19.3462	115.66	5.97846	2.57977	1.79e-06	0.000298818	4.15e-06
ENSG00000183935.5	HTR7P1	96.7255	169.164	48.4331	0.286309	-1.80436	8.91e-08	2.71e-05	4.22e-06
ENSG00000244953.1		149.616	61.0988	208.628	3.4146	1.77172	8.09e-07	0.00015825	4.24e-06
ENSG00000170396.7	ZNF804A	44.1882	84.9485	17.0147	0.200295	-2.3198	5.2e-08	1.75e-05	4.92e-06
ENSG00000128965.10	CHAC1	150.223	261.051	76.3368	0.29242	-1.77388	1.63e-09	1.15e-06	5.19e-06
ENSG00000231196.3		14.9729	32.3075	3.41649	0.105749	-3.24128	1.88e-07	5.01e-05	5.26e-06
ENSG00000111087.8	GLI1	18.8838	38.6118	5.73184	0.148448	-2.75197	1.89e-07	5.01e-05	5.46e-06
ENSG00000177225.15	PDDC1	330.802	537.414	193.06	0.359238	-1.47699	1.37e-07	3.94e-05	6.56e-06
ENSG00000177951.16	BET1L	826.813	404.177	1108.57	2.74278	1.45564	2.18e-06	0.000349716	7.04e-06
ENSG00000077150.16	NFKB2	710.493	321.042	970.127	3.02181	1.59541	0.000361166	0.0185397	7.06e-06
ENSG00000114268.10	PFKFB4	69.1338	122.671	33.4422	0.272617	-1.87505	4.12e-08	1.54e-05	7.06e-06
ENSG00000138395.13	CDK15	60.0243	108.146	27.9432	0.258385	-1.95241	3.03e-07	7.06e-05	7.36e-06
ENSG00000138758.10	SEPT11	11575.9	18534.5	6936.74	0.37426	-1.41789	2.49e-07	6.13e-05	7.44e-06
ENSG00000153294.10	ADGRF4	15.3308	32.5442	3.85514	0.118458	-3.07755	4.92e-07	0.0001039	8.21e-06
ENSG00000235513.1		35.27	66.1564	14.679	0.221884	-2.17213	6.31e-07	0.000127007	8.35e-06
ENSG00000143127.11	ITGA10	179.284	70.7807	251.62	3.55492	1.82982	1.77e-05	0.00182905	9.43e-06
ENSG00000154920.13	EME1	51.8321	13.2786	77.5345	5.83904	2.54573	1.79e-06	0.000298818	9.77e-06
ENSG00000163406.9	SLC15A2	53.6994	15.0971	79.4342	5.26155	2.39549	2.61e-07	6.3e-05	1.09e-05
ENSG00000077498.8	TYR	12.4374	27.2096	2.58919	0.0951571	-3.39354	1.85e-06	0.000303989	1.15e-05
ENSG00000112079.8	STK38	1170.51	1889.21	691.376	0.36596	-1.45024	1.75e-07	4.7e-05	1.26e-05
ENSG00000142686.7	C1orf216	201.977	331.734	115.473	0.348088	-1.52248	1.62e-07	4.42e-05	1.26e-05
ENSG00000264230.6	ANXA8L1	41.7044	78.1304	17.4205	0.222967	-2.1651	1.97e-07	5.14e-05	1.3e-05
ENSG00000133401.14	PDZD2	154.127	61.5723	215.83	3.50531	1.80954	6.21e-07	0.000125761	1.41e-05
ENSG00000164093.14	PITX2	54.3079	98.1868	25.0552	0.255179	-1.97042	2.58e-07	6.27e-05	1.47e-05
ENSG00000178015.4	GPR150	94.211	34.5415	133.991	3.87912	1.95573	9.92e-07	0.000182405	1.49e-05
ENSG00000112146.15	FBXO9	444.556	718.298	262.061	0.364836	-1.45468	5.14e-07	0.00010728	1.5e-05
ENSG00000141458.11	NPC1	1572.61	790.539	2093.99	2.64881	1.40535	1.36e-06	0.000238943	1.68e-05
ENSG00000075407.16	ZNF37A	452.158	723.806	271.06	0.374492	-1.41699	1.11e-06	0.000200884	1.94e-05
ENSG00000179869.13	ABCA13	58.8238	18.3765	85.7887	4.66839	2.22293	1.13e-07	3.35e-05	1.98e-05
ENSG00000132854.17	KANK4	59.5565	110.46	25.6206	0.231944	-2.10815	6.87e-09	3.53e-06	2.09e-05
ENSG00000166482.10	MFAP4	2174.66	3373	1375.76	0.407873	-1.29381	9.64e-07	0.00018146	2.36e-05
ENSG00000180626.9	ZNF594	47.9149	89.729	20.0387	0.223325	-2.16278	3.68e-08	1.39e-05	2.44e-05
ENSG00000187955.10	COL14A1	392.268	642.674	225.331	0.350616	-1.51204	3.46e-07	7.78e-05	2.49e-05
ENSG00000137801.10	THBS1	184019	98363.9	241123	2.45133	1.29357	8.52e-06	0.00102861	2.55e-05
ENSG00000261026.1		339.077	155.573	461.414	2.9659	1.56847	1.29e-06	0.000230311	2.65e-05
ENSG00000109445.9	ZNF330	897.18	463.193	1186.5	2.56158	1.35703	2.81e-06	0.000427156	2.76e-05
ENSG00000164961.14	KIAA0196	704.987	1162.9	399.711	0.343719	-1.5407	4.22e-08	1.54e-05	2.91e-05
ENSG00000070985.12	TRPM5	31.798	4.34729	50.0985	11.5241	3.52658	0.000690627	0.02974	2.92e-05
ENSG00000143631.10	FLG	74.0033	131.129	35.9195	0.273925	-1.86815	2.79e-08	1.11e-05	2.97e-05
ENSG00000138413.12	IDH1	983.402	1520.15	625.571	0.411519	-1.28097	6.31e-06	0.000827171	3e-05
ENSG00000174059.15	CD34	358.43	575.762	213.541	0.370885	-1.43096	1.6e-06	0.000274896	3.33e-05
ENSG00000164291.15	ARSK	515.8	263.142	684.238	2.60026	1.37866	1.66e-06	0.000282575	3.39e-05
ENSG00000162645.11	GBP2	842.358	461.299	1096.4	2.37676	1.249	2.15e-05	0.00211506	4.06e-05
ENSG00000259207.6	ITGB3	214.84	94.7109	294.926	3.11396	1.63875	2.7e-06	0.000416863	4.15e-05
ENSG00000131018.21	SYNE1	3875.31	5962.98	2483.54	0.416493	-1.26364	2.22e-06	0.000353699	4.23e-05
ENSG00000116741.7	RGS2	1231.25	1951.78	750.888	0.384719	-1.37812	4.6e-07	9.87e-05	4.77e-05
ENSG00000145088.7	EAF2	36.0218	9.58368	53.6473	5.59777	2.48485	1.99e-06	0.000323698	4.86e-05
ENSG00000184144.8	CNTN2	27.0025	4.34729	42.1059	9.68556	3.27584	1.96e-06	0.000321049	4.86e-05
ENSG00000230606.9		125.362	211.73	67.7824	0.320136	-1.64324	3.57e-07	7.99e-05	4.95e-05
ENSG00000108771.11	DHX58	177.811	78.3091	244.146	3.11772	1.64049	1.37e-06	0.000239384	5.08e-05
ENSG00000179119.13	SPTY2D1	991.23	545.018	1288.7	2.36452	1.24155	1.07e-05	0.0012438	5.31e-05
ENSG00000175414.6	ARL10	267.429	430.175	158.932	0.369458	-1.43652	9.55e-07	0.000180662	5.43e-05
ENSG00000128510.9	CPA4	16.8345	34.9168	4.77954	0.136884	-2.86898	1.59e-06	0.000274592	5.62e-05
ENSG00000106484.13	MEST	316.814	511.25	187.19	0.366142	-1.44953	9.77e-07	0.00018146	6.34e-05
ENSG00000145362.15	ANK2	811.573	1248.29	520.431	0.416916	-1.26217	3.65e-06	0.000526354	6.49e-05
ENSG00000127824.12	TUBA4A	87.8416	34.0857	123.679	3.62847	1.85936	1.31e-06	0.000231785	6.77e-05
ENSG00000118526.6	TCF21	1231.89	637.362	1628.23	2.55465	1.35312	7.87e-06	0.000969062	6.95e-05
ENSG00000131080.13	EDA2R	232.44	382.614	132.324	0.345842	-1.53182	4.37e-07	9.52e-05	7.1e-05
ENSG00000196700.6	ZNF512B	184.418	308.733	101.541	0.328897	-1.60429	2.24e-08	9.37e-06	7.17e-05
ENSG00000126353.3	CCR7	651.304	333.195	863.377	2.59121	1.37362	7.99e-06	0.000974442	7.46e-05
ENSG00000107736.18	CDH23	70.2328	24.9176	100.443	4.03101	2.01114	1.3e-06	0.000230823	7.49e-05
ENSG00000144959.8	NCEH1	227.303	110.34	305.278	2.76672	1.46818	3.39e-06	0.000501641	7.65e-05
ENSG00000238279.1		23.4152	4.20877	36.2195	8.60572	3.1053	1.8e-06	0.000298818	7.83e-05
ENSG00000116574.5	RHOU	601.897	964.444	360.199	0.373478	-1.4209	4.45e-07	9.65e-05	7.9e-05
ENSG00000113600.9	C9	56.7848	16.9736	83.3256	4.90914	2.29547	2.87e-06	0.000434195	8.44e-05
ENSG00000164442.9	CITED2	3298.27	1628.01	4411.77	2.70992	1.43825	0.000513252	0.0240946	8.48e-05
ENSG00000154734.13	ADAMTS1	18741.3	10342	24340.8	2.35358	1.23485	1.28e-05	0.00141628	8.63e-05
ENSG00000116194.11	ANGPTL1	535.172	835.37	335.04	0.401067	-1.31808	5.94e-06	0.000788471	8.74e-05
ENSG00000215386.9	MIR99AHG	50.0174	90.9934	22.7	0.249469	-2.00307	9.35e-07	0.00017846	8.89e-05
ENSG00000265185.4	SNORD3B-1	283.856	137.826	381.209	2.76587	1.46773	4.14e-06	0.000590683	9.09e-05
ENSG00000269825.1		46.3876	85.6008	20.2455	0.23651	-2.08003	2.46e-07	6.13e-05	9.5e-05
ENSG00000157890.16	MEGF11	110.67	46.0999	153.716	3.33441	1.73743	9.48e-07	0.000180182	9.69e-05
ENSG00000221963.5	APOL6	1630.96	2602.68	983.153	0.377746	-1.40451	5.47e-07	0.000112404	9.9e-05
ENSG00000180787.5	ZFP3	27.2251	54.0036	9.37274	0.173558	-2.52651	2.14e-07	5.42e-05	0.000101651
ENSG00000163939.17	PBRM1	1560.22	2400.32	1000.15	0.416674	-1.26301	5.26e-06	0.000724069	0.000102732
ENSG00000109625.17	CPZ	53.0693	17.3891	76.856	4.41977	2.14397	3.92e-06	0.000563763	0.000103183
ENSG00000157693.13	C9orf91	304.647	484.831	184.524	0.380595	-1.39367	1.69e-06	0.000284589	0.000125068
ENSG00000188070.9	C11orf95	295.64	475.726	175.583	0.369084	-1.43798	1.49e-07	4.2e-05	0.00013109
ENSG00000205838.11	TTC23L	33.6196	8.8331	50.1439	5.67682	2.50508	7.13e-06	0.00090427	0.000132792
ENSG00000198176.11	TFDP1	530.018	814.88	340.11	0.417374	-1.26059	7.59e-06	0.000950401	0.000141058
ENSG00000157168.17	NRG1	110.282	184.636	60.7116	0.328817	-1.60464	8.38e-07	0.000161512	0.000156991
ENSG00000119927.12	GPAM	1651.77	2589.15	1026.85	0.396598	-1.33425	1.83e-06	0.000303508	0.000157717
ENSG00000204381.10	LAYN	1043.69	577.411	1354.55	2.34589	1.23014	3.89e-05	0.00337994	0.000158175
ENSG00000196189.11	SEMA4A	185.752	74.6545	259.817	3.48027	1.7992	0.000698559	0.0299586	0.000167737
ENSG00000121989.13	ACVR2A	648.951	1041.06	387.548	0.372265	-1.4256	8.18e-07	0.000158524	0.000170298
ENSG00000198208.10	RPS6KL1	51.4927	16.7368	74.6633	4.46102	2.15738	2.24e-06	0.000355283	0.000181488
ENSG00000173662.18	TAS1R1	25.4622	4.34729	39.5389	9.09506	3.18508	3.66e-05	0.00320988	0.000191139
ENSG00000159445.11	THEM4	130.357	220.42	70.3143	0.319002	-1.64836	9.88e-07	0.000182405	0.000194108
ENSG00000267414.1		23.9101	46.2787	8.99775	0.194425	-2.36271	7.18e-07	0.000142115	0.000196006
ENSG00000187720.13	THSD4	440.428	212.324	592.498	2.79053	1.48054	0.000203761	0.0122107	0.000198389
ENSG00000029993.13	HMGB3	209.226	333.132	126.622	0.380095	-1.39557	4.53e-06	0.000640104	0.000200178
ENSG00000065621.13	GSTO2	621.67	336.63	811.696	2.41124	1.26977	1.51e-05	0.0016178	0.000218986
ENSG00000181016.8	LSMEM1	199.258	90.0061	272.093	3.02305	1.596	2.16e-06	0.000348179	0.000226603
ENSG00000110090.11	CPT1A	982.242	1486.35	646.168	0.434733	-1.2018	5.82e-06	0.000778299	0.000226691
ENSG00000175556.15	LONRF3	49.8867	15.8477	72.5793	4.5798	2.19528	3.61e-06	0.000526286	0.000228406
ENSG00000134339.7	SAA2	32.0022	7.94399	48.041	6.04747	2.59633	7.87e-06	0.000969062	0.000236456
ENSG00000185862.6	EVI2B	44.6392	80.7977	20.5335	0.254135	-1.97633	3.41e-06	0.000501902	0.000239241
ENSG00000118855.17	MFSD1	728.134	1143.7	451.089	0.394412	-1.34222	4.82e-06	0.000668197	0.000239985
ENSG00000185753.11	CXorf38	307.962	160.411	406.329	2.53304	1.34087	1.27e-05	0.0014133	0.00027395
ENSG00000100583.4	SAMD15	13.7042	28.6125	3.76532	0.131597	-2.9258	1.08e-05	0.0012529	0.000275213
ENSG00000197747.7	S100A10	933.787	1420.65	609.212	0.428826	-1.22154	7.92e-06	0.000970466	0.000281777
ENSG00000060982.13	BCAT1	7271.28	12014.5	4109.15	0.342016	-1.54786	3.35e-08	1.28e-05	0.000294967
ENSG00000008517.15	IL32	206.739	88.9607	285.258	3.20656	1.68103	0.000685809	0.029628	0.000299122
ENSG00000158258.14	CLSTN2	952.8	1440.99	627.341	0.435355	-1.19974	8.92e-06	0.00106777	0.000315703
ENSG00000164850.13	GPER1	54.5754	96.4489	26.6598	0.276414	-1.8551	3.05e-07	7.08e-05	0.000319821
ENSG00000187735.11	TCEA1	2340.85	3590.22	1507.93	0.420011	-1.2515	5.79e-06	0.000775867	0.000334061
ENSG00000243978.7	RGAG1	16.6031	33.0983	5.60626	0.169382	-2.56165	5.42e-06	0.000741198	0.000340868
ENSG00000269044.2		72.9222	122.671	39.7563	0.324089	-1.62554	3.09e-06	0.00046019	0.00034418
ENSG00000230838.1	LINC01614	16.7881	33.3351	5.75684	0.172696	-2.53369	7.56e-06	0.000949697	0.000348503
ENSG00000139508.13	SLC46A3	235.408	397.019	127.668	0.321566	-1.63681	7.71e-08	2.38e-05	0.0003719
ENSG00000138685.11	FGF2	1190.02	1826.41	765.761	0.419271	-1.25405	9.84e-06	0.00116022	0.000378493
ENSG00000168675.17	LDLRAD4	66.4752	114.035	34.7689	0.304898	-1.7136	1.32e-06	0.000231785	0.000378968
ENSG00000115902.9	SLC1A4	553.063	845.669	357.992	0.423324	-1.24017	6.53e-06	0.000850549	0.000384811
ENSG00000137265.13	IRF4	80.1084	34.3627	110.605	3.21876	1.68651	1.62e-05	0.00171734	0.000391032
ENSG00000068831.17	RASGRP2	25.1593	4.99962	38.5991	7.72039	2.94867	1.24e-05	0.00139375	0.000410196
ENSG00000251139.2		21.3442	41.1406	8.14661	0.198019	-2.33629	4.66e-06	0.000651609	0.000419597
ENSG00000272695.1	GAS6-AS2	99.8314	163.494	57.3893	0.351017	-1.51039	6.15e-06	0.000811612	0.000431128
ENSG00000143552.8	NUP210L	72.1442	25.7664	103.063	3.99989	1.99996	2.2e-06	0.000351043	0.000433746
ENSG00000100652.4	SLC10A1	234.992	118.087	312.928	2.64998	1.40598	2.33e-05	0.00223597	0.000435395
ENSG00000179921.13	GPBAR1	24.4392	5.51344	37.0564	6.7211	2.7487	3.59e-05	0.00316665	0.00044275
ENSG00000110768.10	GTF2H1	570.373	902.657	348.85	0.38647	-1.37157	2.03e-06	0.000328938	0.000444201
ENSG00000234459.1		88.2817	33.7104	124.663	3.69804	1.88676	2.45e-05	0.00231547	0.000460343
ENSG00000157404.14	KIT	26.2078	5.61169	39.9386	7.11704	2.83128	3.49e-06	0.000513219	0.000460479
ENSG00000100883.10	SRP54	1336.12	756.922	1722.24	2.27532	1.18607	1.8e-05	0.00185948	0.00046107
ENSG00000135439.10	AGAP2	37.011	11.6389	53.9257	4.63322	2.21201	2.31e-05	0.00222349	0.000467366
ENSG00000132329.9	RAMP1	116.192	49.9737	160.338	3.20845	1.68188	7.5e-06	0.000947044	0.000469451
ENSG00000218676.1	BRD7P4	87.7001	38.0577	120.795	3.174	1.6663	7.51e-06	0.000947044	0.00047906
ENSG00000077063.9	CTTNBP2	26.1726	48.669	11.175	0.229613	-2.12273	7.88e-06	0.000969062	0.00048602
ENSG00000244757.1		120.399	56.1974	163.2	2.90406	1.53807	1.22e-05	0.00138066	0.000534397
ENSG00000269984.1		29.1173	7.01461	43.8524	6.25159	2.64422	2.35e-06	0.000369649	0.000542559
ENSG00000242028.4	HYPK	53.766	17.6259	77.8594	4.41733	2.14317	5.64e-05	0.00462394	0.000544722
ENSG00000163637.10	PRICKLE2	854.458	1328.78	538.243	0.405065	-1.30377	2.76e-06	0.00042187	0.0005538
ENSG00000214357.7	NEURL1B	290.907	146.261	387.337	2.64825	1.40504	3.39e-06	0.000501641	0.000573128
ENSG00000260708.1		60.9951	22.9026	86.3901	3.77207	1.91535	1.97e-05	0.00198732	0.000575622
ENSG00000089050.13	RBBP9	271.998	426.359	169.091	0.396592	-1.33427	8.43e-06	0.00102104	0.000581229
ENSG00000247095.2	MIR210HG	58.8485	105.045	28.0507	0.267035	-1.9049	3.28e-08	1.26e-05	0.0005854
ENSG00000136531.12	SCN2A	45.6337	87.714	17.5801	0.200425	-2.31886	3.06e-08	1.2e-05	0.000609008
ENSG00000120053.10	GOT1	261.047	407.076	163.695	0.402124	-1.31429	5.32e-06	0.000730311	0.00061385
ENSG00000197181.10	PIWIL2	38.1607	10.9463	56.3036	5.1436	2.36278	4.57e-07	9.85e-05	0.000632159
ENSG00000148019.11	CEP78	181.254	299.265	102.58	0.342771	-1.54468	9.7e-07	0.00018146	0.00063385
ENSG00000145022.4	TCTA	142.825	232.26	83.2021	0.358228	-1.48105	9.78e-07	0.00018146	0.000656498
ENSG00000108639.6	SYNGR2	66.7607	22.9606	95.9607	4.17937	2.06329	1.83e-05	0.00187948	0.000681684
ENSG00000176971.3	FIBIN	1236.26	1868.91	814.498	0.435814	-1.19821	5.51e-06	0.000751827	0.000686005
ENSG00000089335.19	ZNF302	259.991	429.049	147.285	0.343283	-1.54253	2.1e-07	5.35e-05	0.00072001
ENSG00000122778.8	KIAA1549	144.041	232.18	85.2826	0.367313	-1.44492	5.61e-06	0.000759974	0.000729896
ENSG00000135929.7	CYP27A1	393.581	201.079	521.916	2.59558	1.37606	0.000169343	0.010575	0.000763647
ENSG00000126368.5	NR1D1	421.551	214.911	559.311	2.60252	1.37991	0.000321041	0.0170491	0.000767412
ENSG00000243701.4	DUBR	109.793	185.785	59.1318	0.318281	-1.65163	9.1e-07	0.000174585	0.000779309
ENSG00000131969.13	ABHD12B	45.3636	15.9862	64.9485	4.06278	2.02247	2.33e-05	0.00223678	0.000783354
ENSG00000185483.10	ROR1	1380.66	2085.6	910.701	0.436662	-1.19541	1.24e-05	0.00139375	0.000845826
ENSG00000111012.8	CYP27B1	43.7778	12.7648	64.4531	5.04928	2.33608	0.00012716	0.00842643	0.000904769
ENSG00000151422.11	FER	1017.93	1550.76	662.707	0.427344	-1.22653	1.63e-05	0.00172449	0.000909569
ENSG00000254635.4	WAC-AS1	249.937	388.775	157.378	0.404804	-1.30471	1.86e-05	0.00189967	0.00092953
ENSG00000270504.1		541.62	279.665	716.256	2.56113	1.35678	0.000526227	0.0245885	0.000932349
ENSG00000134343.11	ANO3	56.5473	100.756	27.075	0.268718	-1.89583	2.16e-06	0.000348179	0.000944761
ENSG00000105639.17	JAK3	149.743	67.2646	204.729	3.04363	1.60579	1.15e-05	0.00132004	0.000963385
ENSG00000239467.4		34.9921	63.1138	16.2444	0.257382	-1.95802	2.99e-06	0.00044698	0.000965924
ENSG00000162614.17	NEXN	1290.43	1968.19	838.588	0.426071	-1.23083	1.36e-05	0.00147726	0.00100748
ENSG00000224259.4	LINC01133	225.982	355.815	139.427	0.391852	-1.35162	8.39e-06	0.00101979	0.00107875
ENSG00000147251.14	DOCK11	1088.52	1646.56	716.5	0.435149	-1.20042	2.23e-05	0.0021676	0.00109274
ENSG00000136161.11	RCBTB2	187.244	304.466	109.096	0.35832	-1.48068	4.23e-07	9.27e-05	0.00113654
ENSG00000171793.12	CTPS1	262.457	408.6	165.029	0.403888	-1.30797	8e-06	0.000974442	0.00113937
ENSG00000158850.13	B4GALT3	467.929	244.886	616.625	2.518	1.33228	0.000181625	0.011168	0.00114575
ENSG00000154102.9	C16orf74	36.0469	63.6276	17.6597	0.277548	-1.84919	5.73e-06	0.000770341	0.00115355
ENSG00000135046.12	ANXA1	10185.9	15279.3	6790.31	0.444412	-1.17003	2.45e-05	0.00231547	0.00118732
ENSG00000122574.9	WIPF3	29.3132	8.55605	43.1513	5.04336	2.33439	2.57e-05	0.00241862	0.00124113
ENSG00000146410.10	MTFR2	67.3608	24.1267	96.1835	3.9866	1.99516	7.2e-05	0.00553242	0.00124701
ENSG00000271122.1		100.602	168.454	55.3682	0.328685	-1.60522	3.63e-06	0.000526354	0.0012887
ENSG00000169174.10	PCSK9	55.689	19.1674	80.0367	4.17568	2.06201	0.000193572	0.0117583	0.00129344
ENSG00000119004.13	CYP20A1	651.403	972.289	437.479	0.449948	-1.15217	4.51e-05	0.0038236	0.0012981
ENSG00000100350.13	FOXRED2	180.931	283.816	112.341	0.395823	-1.33707	5.91e-06	0.000787072	0.00138049
ENSG00000180917.15	CMTR2	245.335	398.775	143.043	0.358705	-1.47913	2.55e-06	0.000396492	0.00142752
ENSG00000185650.9	ZFP36L1	7702.78	4308.82	9965.42	2.3128	1.20964	2.09e-05	0.00207586	0.00143331
ENSG00000131467.9	PSME3	642.032	960.726	429.57	0.44713	-1.16123	4.39e-05	0.00375723	0.001452
ENSG00000198901.12	PRC1	86.9577	37.4859	119.939	3.19958	1.67788	3.45e-05	0.00306049	0.00145869
ENSG00000197291.7	RAMP2-AS1	28.7454	52.2254	13.0921	0.250685	-1.99605	8.65e-06	0.00103811	0.00146077
ENSG00000115993.10	TRAK2	1416.38	2190.49	900.3	0.411004	-1.28277	4.61e-06	0.000646831	0.00146362
ENSG00000152154.9	TMEM178A	59.0013	23.3761	82.7515	3.54	1.82375	2.23e-05	0.0021676	0.00147241
ENSG00000131966.12	ACTR10	562.367	867.204	359.142	0.414138	-1.27182	1.08e-05	0.0012501	0.00150716
ENSG00000261888.1		88.0668	151.739	45.6184	0.300636	-1.73391	1.46e-07	4.16e-05	0.00151561
ENSG00000106483.10	SFRP4	4139.04	6187.51	2773.39	0.448223	-1.15771	6.85e-06	0.000882988	0.00154219
ENSG00000205060.9	SLC35B4	403.976	622.322	258.412	0.415238	-1.26799	1.35e-05	0.00147292	0.0015449
ENSG00000106004.4	HOXA5	590.387	896.242	386.485	0.431228	-1.21348	4.28e-06	0.000606642	0.00154814
ENSG00000279765.2		80.785	34.126	111.891	3.27876	1.71315	9.6e-06	0.00113905	0.00158397
ENSG00000245532.5	NEAT1	54648.4	31511	70073.4	2.22378	1.15301	2.87e-05	0.00263104	0.00161217
ENSG00000129480.11	DTD2	181.845	289.347	110.177	0.380778	-1.39298	7.78e-06	0.000965279	0.00164299
ENSG00000117477.11	CCDC181	65.947	27.5849	91.5217	3.31782	1.73024	1.27e-05	0.0014133	0.0016711
ENSG00000281490.1	CICP14	104.42	169.7	60.8997	0.358866	-1.47848	2.25e-06	0.000355283	0.00171164
ENSG00000162599.14	NFIA	1094.25	1662.34	715.522	0.43043	-1.21615	1.99e-05	0.00199268	0.00178362
ENSG00000008128.21	CDK11A	36.1102	11.2636	52.6746	4.67651	2.22543	3.47e-05	0.00307268	0.00183499
ENSG00000165072.9	MAMDC2	312.382	481.552	199.601	0.414496	-1.27057	1.73e-05	0.00180594	0.00198784
ENSG00000213085.8	CFAP45	20.8325	4.20877	31.9149	7.58296	2.92276	1.24e-05	0.00139375	0.00200544
ENSG00000165983.13	PTER	276.427	424.564	177.669	0.418475	-1.25679	1.43e-05	0.00154603	0.00206489
ENSG00000162148.9	PPP1R32	61.0774	19.5024	88.7941	4.55299	2.18681	0.000357278	0.0183872	0.00218941
ENSG00000269821.1	KCNQ1OT1	6273.89	3705.01	7986.47	2.15559	1.10808	7.56e-05	0.00575322	0.00219092
ENSG00000267904.1		42.9737	74.0021	22.2881	0.301182	-1.73129	8.6e-06	0.00103549	0.00221238
ENSG00000047932.12	GOPC	1667.77	2485.79	1122.43	0.45154	-1.14707	3.34e-05	0.00298301	0.00229347
ENSG00000165271.15	NOL6	637.64	344.637	832.976	2.41696	1.2732	0.000533205	0.024799	0.00229728
ENSG00000185442.11	FAM174B	90.2578	40.5865	123.372	3.03973	1.60394	1.26e-05	0.00140694	0.00242048
ENSG00000029725.15	RABEP1	1070.14	1573.35	734.674	0.466949	-1.09866	6.96e-05	0.00541746	0.00242822
ENSG00000232480.1	TGFB2-AS1	27.5078	8.04224	40.4848	5.03402	2.33171	3.23e-05	0.00292	0.00244879
ENSG00000153993.12	SEMA3D	16.7403	32.446	6.26991	0.193241	-2.37152	2.21e-05	0.0021625	0.00250685
ENSG00000157766.14	ACAN	42.2206	11.6389	62.6083	5.37921	2.4274	0.00105036	0.0409896	0.00251838
ENSG00000140285.8	FGF7	9770.39	5655.23	12513.8	2.21279	1.14587	2.27e-05	0.00219683	0.00254127
ENSG00000171246.5	NPTX1	37.3594	9.58368	55.8765	5.83038	2.54359	0.00130346	0.048521	0.00256042
ENSG00000185070.9	FLRT2	2366.7	3770.72	1430.69	0.37942	-1.39813	2.53e-07	6.19e-05	0.00263576
ENSG00000197608.10	ZNF841	646.849	381.506	823.743	2.15919	1.11049	0.000122994	0.00823197	0.00267337
ENSG00000131480.7	AOC2	46.5909	17.1121	66.2435	3.87115	1.95276	2.21e-05	0.0021625	0.00277496
ENSG00000072182.11	ASIC4	26.4438	6.63932	39.6467	5.97151	2.5781	8.04e-05	0.00600197	0.00296676
ENSG00000232931.4	LINC00342	74.4324	122.354	42.4847	0.347229	-1.52604	1.77e-05	0.00182905	0.00298552
ENSG00000186187.10	ZNRF1	200.449	99.7685	267.57	2.68191	1.42326	7.33e-05	0.00560058	0.00304868
ENSG00000226738.1		15.6212	30.5293	5.68242	0.18613	-2.42562	1.96e-05	0.0019809	0.00305859
ENSG00000172803.16	SNX32	80.9313	34.8765	111.635	3.20085	1.67845	1.94e-05	0.00196594	0.00310431
ENSG00000116761.10	CTH	399.767	224.374	516.695	2.30283	1.20341	3.3e-05	0.00295716	0.00329462
ENSG00000134697.11	GNL2	918.352	524.645	1180.82	2.25071	1.17038	4.17e-05	0.00359727	0.00331366
ENSG00000230417.9	LINC00856	23.7631	43.4326	10.65	0.245208	-2.02792	2.75e-05	0.00255458	0.00332986
ENSG00000234420.6	ZNF37BP	238.152	368.263	151.412	0.411151	-1.28226	3.29e-05	0.00295716	0.00334897
ENSG00000127083.7	OMD	456.972	830.683	207.832	0.250194	-1.99888	5.08e-08	1.72e-05	0.00335396
ENSG00000173218.13	VANGL1	452.566	680.477	300.625	0.441786	-1.17858	1.73e-05	0.00180268	0.00340049
ENSG00000166401.12	SERPINB8	123.5	196.812	74.6252	0.379171	-1.39908	4.94e-06	0.000683108	0.00340343
ENSG00000204301.6	NOTCH4	79.9388	34.738	110.073	3.16865	1.66387	2.1e-05	0.00207838	0.0034429
ENSG00000134369.14	NAV1	2282.06	3430.8	1516.24	0.441948	-1.17805	6.39e-06	0.000835013	0.00357267
ENSG00000241644.2	INMT	402.863	602.981	269.451	0.446865	-1.16209	2.22e-05	0.0021625	0.00358828
ENSG00000141510.14	TP53	446.204	670.424	296.723	0.44259	-1.17596	1.18e-05	0.00134955	0.00360947
ENSG00000154319.13	FAM167A	309.144	164.776	405.389	2.46024	1.2988	1.55e-05	0.00165548	0.00366999
ENSG00000120875.7	DUSP4	124.49	60.643	167.055	2.75473	1.46191	2.76e-05	0.00255899	0.00376793
ENSG00000178163.6	ZNF518B	450.309	685.927	293.23	0.427494	-1.22602	2.62e-05	0.0024524	0.00378041
ENSG00000260942.1	CAPN10-AS1	26.0365	7.29165	38.5331	5.28455	2.40178	7.2e-05	0.00553242	0.00386028
ENSG00000162520.13	SYNC	325	492.619	213.254	0.432898	-1.2079	1.57e-05	0.00166482	0.00386329
ENSG00000213064.8	SFT2D2	2265.9	3398.65	1510.74	0.444512	-1.1697	2.06e-05	0.00205611	0.00394337
ENSG00000166938.11	DIS3L	316.02	481.847	205.469	0.426419	-1.22966	2.83e-05	0.00260067	0.00395608
ENSG00000212978.6		144.933	227.082	90.1679	0.397072	-1.33253	1.88e-05	0.00191383	0.00405376
ENSG00000164007.9	CLDN19	23.6606	4.72258	36.286	7.68352	2.94177	0.00114194	0.0436429	0.00438986
ENSG00000091536.15	MYO15A	57.9266	23.7514	80.71	3.39811	1.76473	3.07e-05	0.00279858	0.0044482
ENSG00000128000.14	ZNF780B	206.749	335.013	121.24	0.361896	-1.46635	1.16e-06	0.00020898	0.00448334
ENSG00000105792.18	CFAP69	592.84	331.51	767.06	2.31384	1.21029	1.28e-05	0.00141628	0.00460534
ENSG00000176532.3	PRR15	52.9417	88.4066	29.2984	0.331405	-1.59333	1.43e-05	0.00154603	0.00460886
ENSG00000064205.9	WISP2	640.082	955.852	429.568	0.449409	-1.1539	1.55e-05	0.00165548	0.00463162
ENSG00000170382.10	LRRN2	55.0841	92.6154	30.0632	0.324603	-1.62325	7e-06	0.000894015	0.00473408
ENSG00000127863.14	TNFRSF19	55.1166	21.4191	77.5815	3.62207	1.85681	6.58e-06	0.000853579	0.00473554
ENSG00000256826.1		37.6166	13.4172	53.7496	4.00603	2.00217	5.66e-05	0.00462686	0.0048766
ENSG00000122035.6	RASL11A	203.269	107.949	266.815	2.47167	1.30549	8.58e-05	0.00630315	0.00506335
ENSG00000082438.14	COBLL1	888.3	1351.23	579.682	0.429004	-1.22094	2.42e-05	0.0023008	0.00509753
ENSG00000116678.17	LEPR	874.28	481.431	1136.18	2.36001	1.23879	0.000274712	0.0151492	0.00518491
ENSG00000100664.9	EIF5	2773.66	4281.1	1768.7	0.413142	-1.27529	5.56e-06	0.000756212	0.00520591
ENSG00000108823.14	SGCA	48.6382	17.7644	69.2207	3.89659	1.96221	5.2e-05	0.00429056	0.00549453
ENSG00000124098.9	FAM210B	796.633	1236.58	503.332	0.407034	-1.29678	2.58e-06	0.000399104	0.00558196
ENSG00000166796.10	LDHC	29.1592	8.14049	43.1717	5.30333	2.4069	1.85e-06	0.000303989	0.00564472
ENSG00000096872.14	IFT74	163.883	270.116	93.0609	0.344521	-1.53733	2.55e-06	0.000396492	0.00569649
ENSG00000204305.12	AGER	40.241	12.2913	58.8741	4.78991	2.26	0.000362965	0.0185623	0.00593805
ENSG00000114904.11	NEK4	162.868	254.032	102.092	0.401888	-1.31514	4.06e-05	0.00350876	0.00604425
ENSG00000004864.12	SLC25A13	183.828	284.387	116.788	0.410666	-1.28396	2.67e-05	0.00248848	0.00619786
ENSG00000156976.13	EIF4A2	5016.97	3060.44	6321.32	2.0655	1.04649	0.000192778	0.0117278	0.0062687
ENSG00000150756.12	FAM173B	90.2985	146.758	52.6592	0.358818	-1.47868	1.3e-05	0.00142488	0.00629015
ENSG00000246090.5		132.527	214.929	77.5921	0.361013	-1.46988	9.36e-06	0.00111401	0.0063904
ENSG00000121904.16	CSMD2	169.265	82.7547	226.939	2.74231	1.45539	0.000212505	0.012492	0.00648767
ENSG00000229276.1	REV3L-IT1	48.9179	17.3489	69.964	4.03277	2.01177	3.42e-05	0.00304525	0.00661509
ENSG00000119718.9	EIF2B2	297.826	167.94	384.417	2.28902	1.19473	0.000106714	0.00749262	0.0067534
ENSG00000264112.1		376.099	218.329	481.279	2.20438	1.14037	0.000148	0.00958557	0.00696925
ENSG00000279806.1		94.3484	41.8912	129.32	3.08704	1.62623	0.00023112	0.0133322	0.00705092
ENSG00000184226.13	PCDH9	1575.62	2413.39	1017.1	0.421441	-1.2466	1.11e-05	0.00128039	0.00708979
ENSG00000184194.5	GPR173	82.0118	36.6548	112.25	3.06236	1.61464	3.13e-05	0.00284341	0.00721872
ENSG00000003137.7	CYP26B1	29.5548	8.97162	43.2769	4.82375	2.27016	0.000155702	0.0100177	0.00722819
ENSG00000197852.9	FAM212B	169.035	262.53	106.704	0.406446	-1.29886	2.1e-05	0.00207838	0.0072807
ENSG00000135912.9	TTLL4	246.653	138.617	318.677	2.29897	1.20099	0.000183778	0.0112486	0.00746786
ENSG00000137393.9	RNF144B	260.021	143.992	337.373	2.343	1.22836	7.73e-05	0.00584636	0.00779017
ENSG00000048540.13	LMO3	1041.59	1573.67	686.86	0.436469	-1.19605	5.15e-05	0.00425448	0.00788011
ENSG00000141642.7	ELAC1	39.4648	68.3502	20.208	0.295653	-1.75802	3.03e-05	0.00276502	0.00799817
ENSG00000118298.9	CA14	33.4363	11.1251	48.3104	4.34246	2.11851	0.000100743	0.00714845	0.00800463
ENSG00000169067.3	ACTBL2	20.8048	5.61169	30.9336	5.51235	2.46267	6.21e-05	0.00494807	0.00803675
ENSG00000114670.12	NEK11	81.1225	129.824	48.6547	0.374773	-1.41591	2.82e-05	0.00260067	0.00815686
ENSG00000150938.8	CRIM1	9695.17	5976.08	12174.6	2.03722	1.0266	0.000289063	0.01578	0.00830776
ENSG00000136010.12	ALDH1L2	5119.22	7496.13	3534.61	0.471525	-1.0846	5.93e-05	0.00477557	0.00834102
ENSG00000264247.1	LINC00909	82.5279	135.476	47.2291	0.348615	-1.52029	4.17e-06	0.000592481	0.00836811
ENSG00000166750.8	SLFN5	5064.63	7390.81	3513.85	0.475435	-1.07268	8.47e-05	0.0062684	0.00838638
ENSG00000047621.10	C12orf4	216.381	350.383	127.046	0.362593	-1.46358	2.75e-06	0.00042187	0.00842554
ENSG00000187189.10	TSPYL4	226.584	343.194	148.844	0.433702	-1.20522	3.3e-05	0.00295716	0.00844148
ENSG00000266208.1		53.0991	89.0993	29.099	0.326591	-1.61444	4.76e-06	0.000662152	0.00846076
ENSG00000164619.7	BMPER	132.198	205.328	83.4445	0.406397	-1.29904	2.9e-05	0.0026538	0.00850193
ENSG00000101265.14	RASSF2	43.5824	75.8383	22.0785	0.291126	-1.78028	6.29e-06	0.000827171	0.00854858
ENSG00000159147.16	DONSON	211.178	118.52	272.95	2.30298	1.2035	0.000145095	0.00947397	0.00859038
ENSG00000085117.10	CD82	384.931	210.587	501.161	2.37984	1.25086	0.000126568	0.00841212	0.00874972
ENSG00000207205.1	RNVU1-15	43.8056	16.7368	61.8514	3.69553	1.88578	7.56e-05	0.00575322	0.00882222
ENSG00000115363.12	EVA1A	93.0167	147.035	57.0047	0.387696	-1.367	3.21e-05	0.00290127	0.00909939
ENSG00000115129.12	TP53I3	136.217	221.729	79.2094	0.357235	-1.48506	7.2e-07	0.000142115	0.00914131
ENSG00000151849.13	CENPJ	272.863	150.609	354.366	2.35289	1.23443	2.83e-05	0.00260067	0.00920083
ENSG00000010327.9	STAB1	19.7084	3.83347	30.2917	7.90189	2.9822	0.000544714	0.0250151	0.00934036
ENSG00000198948.10	MFAP3L	604.202	971.065	359.626	0.370342	-1.43307	6.34e-07	0.000127007	0.00965908
ENSG00000164112.11	TMEM155	166.102	85.757	219.666	2.56149	1.35698	1.47e-05	0.00158119	0.00967872
ENSG00000083099.9	LYRM2	346.783	535.497	220.973	0.41265	-1.27701	1.21e-05	0.00137834	0.00972657
ENSG00000178074.5	C2orf69	339.524	509.691	226.079	0.443561	-1.1728	4.6e-05	0.00386074	0.00982156
ENSG00000107438.7	PDLIM1	1775.12	1031.15	2271.09	2.20247	1.13912	0.000112295	0.00775596	0.00983883
ENSG00000232716.2		25.6057	6.87609	38.0921	5.5398	2.46983	6.86e-06	0.000882988	0.00987686
ENSG00000229023.1		45.9398	18.2783	64.3808	3.52226	1.8165	6.75e-05	0.00528591	0.00992136
ENSG00000223764.2		244.65	373.169	158.971	0.426001	-1.23107	1.27e-05	0.0014133	0.00996431
ENSG00000270441.1		42.7984	15.3339	61.1081	3.98517	1.99464	8.81e-05	0.00640929	0.00996638
ENSG00000122691.11	TWIST1	534.638	312.937	682.439	2.18076	1.12483	0.000121653	0.00818323	0.0100355
ENSG00000185515.13	BRCC3	172.011	266.641	108.924	0.408505	-1.29157	3.14e-05	0.0028489	0.0101301
ENSG00000099783.10	HNRNPM	545.535	823.839	360	0.436978	-1.19437	1.06e-05	0.00124193	0.0102543
ENSG00000132965.8	ALOX5AP	42.307	74.8912	20.5841	0.274853	-1.86327	3.54e-06	0.00051824	0.0108712
ENSG00000196628.12	TCF4	1738.18	2615.2	1153.5	0.441075	-1.1809	1.74e-05	0.00180929	0.01092
ENSG00000231749.2	ABCA9-AS1	72.9192	121.88	40.2784	0.330475	-1.59739	9.15e-06	0.00109201	0.0110521
ENSG00000257568.1		27.0332	7.80547	39.8517	5.10561	2.35208	4.55e-05	0.00384902	0.011056
ENSG00000140688.15	C16orf58	533.43	304.998	685.718	2.24827	1.16882	0.000158207	0.0101306	0.0115302
ENSG00000029153.13	ARNTL2	130.427	68.0329	172.023	2.52852	1.33829	5.59e-05	0.0045924	0.0116839
ENSG00000088387.16	DOCK9	445.732	663.428	300.602	0.453105	-1.14208	4.43e-05	0.00378279	0.0117633
ENSG00000133048.11	CHI3L1	192.544	106.171	250.125	2.35587	1.23626	0.000208487	0.0123646	0.0117656
ENSG00000196730.11	DAPK1	324.242	482.244	218.907	0.453934	-1.13945	5.25e-05	0.00432481	0.0127419
ENSG00000118007.11	STAG1	867.051	1300.47	578.102	0.444532	-1.16964	7.82e-05	0.0058836	0.0130385
ENSG00000153885.13	KCTD15	547.435	811.074	371.676	0.458251	-1.12579	2.36e-05	0.00225239	0.0130677
ENSG00000262074.5	SNORD3B-2	175.107	91.4493	230.878	2.52466	1.33609	4.9e-05	0.00408079	0.0130897
ENSG00000151882.10	CCL28	91.7935	146.758	55.1507	0.375795	-1.41198	2.59e-05	0.00243402	0.0133614
ENSG00000166224.15	SGPL1	483.351	708.004	333.583	0.47116	-1.08571	8.63e-05	0.00632226	0.013444
ENSG00000153487.12	ING1	384.325	225.384	490.286	2.17534	1.12124	0.000321341	0.0170491	0.0134613
ENSG00000269427.1		37.4404	69.7128	15.9255	0.228445	-2.13008	3.65e-06	0.000526354	0.0136473
ENSG00000234840.1	LINC01239	38.9276	67.0455	20.1824	0.301025	-1.73204	7.3e-05	0.00558884	0.0136476
ENSG00000110944.7	IL23A	53.4587	23.6129	73.3558	3.1066	1.63534	7.1e-05	0.00549127	0.0138668
ENSG00000136783.9	NIPSNAP3A	136.624	229.195	74.9108	0.326843	-1.61333	1.66e-06	0.000282575	0.0140392
ENSG00000160310.15	PRMT2	693.241	1006.28	484.546	0.481522	-1.05433	9.04e-05	0.00655328	0.0140918
ENSG00000226200.5	SGMS1-AS1	40.6368	69.3375	21.503	0.31012	-1.6891	2.21e-05	0.0021625	0.0141222
ENSG00000101230.5	ISM1	131.843	67.9346	174.449	2.5679	1.36059	7.95e-05	0.00594651	0.014307
ENSG00000135740.15	SLC9A5	133.436	65.6829	178.605	2.71921	1.44319	0.000140535	0.00925155	0.0148672
ENSG00000103257.7	SLC7A5	421.423	661.037	261.681	0.395864	-1.33692	4.9e-07	0.000103851	0.0148865
ENSG00000099338.21	CATSPERG	43.7839	15.8074	62.4349	3.94971	1.98175	6.87e-06	0.000882988	0.0149757
ENSG00000174807.3	CD248	2793.2	4563.87	1612.76	0.353377	-1.50072	4.67e-07	9.96e-05	0.0150581
ENSG00000054654.14	SYNE2	577.222	345.821	731.49	2.11523	1.08081	0.000181468	0.011168	0.015707
ENSG00000168701.17	TMEM208	442.604	264.746	561.176	2.11967	1.08384	0.00048837	0.0232949	0.0164885
ENSG00000135297.14	MTO1	571.871	353.032	717.764	2.03314	1.02371	0.000431616	0.0211539	0.0165239
ENSG00000180354.14	MTURN	843.195	1221.27	591.142	0.484038	-1.04681	0.000113634	0.00782765	0.0169075
ENSG00000078237.5	TIGAR	318.989	474.89	215.055	0.452852	-1.14289	0.000118227	0.00802579	0.0170721
ENSG00000198668.9	CALM1	1967.43	2877.91	1360.45	0.472722	-1.08094	7.66e-05	0.00581852	0.0174162
ENSG00000102466.14	FGF14	245.415	404.489	139.366	0.344548	-1.53722	3.36e-07	7.61e-05	0.0177974
ENSG00000156374.13	PCGF6	125.666	194.399	79.8434	0.410719	-1.28377	4.91e-05	0.00408079	0.0179514
ENSG00000260804.3		73.7623	118.007	44.2661	0.375116	-1.41459	4.58e-05	0.00386074	0.0182366
ENSG00000083123.13	BCKDHB	156.619	246.226	96.8814	0.393465	-1.34569	4.19e-05	0.00360067	0.018366
ENSG00000135829.15	DHX9	1391.85	2033.12	964.339	0.474316	-1.07608	7.29e-05	0.00558821	0.0185218
ENSG00000166913.11	YWHAB	2233.89	3233.27	1567.63	0.484842	-1.04441	0.000119704	0.00809287	0.0190484
ENSG00000109920.11	FNBP4	1622.34	994.718	2040.75	2.05158	1.03674	0.000249945	0.0141638	0.0191173
ENSG00000271755.1		26.5235	8.55605	38.5017	4.49994	2.16991	7.73e-05	0.00584636	0.0192114
ENSG00000169679.13	BUB1	32.8867	11.1251	47.3945	4.26013	2.0909	0.000107287	0.00750655	0.0193882
ENSG00000251615.3		29.9606	51.8501	15.3677	0.296386	-1.75445	0.000107589	0.00751452	0.0195099
ENSG00000172594.11	SMPDL3A	798.791	1197.57	532.938	0.445016	-1.16807	4.7e-05	0.0039275	0.0196722
ENSG00000197557.6	TTC30A	113.716	184.735	66.3699	0.359272	-1.47685	1.66e-05	0.00174255	0.0196735
ENSG00000183250.10	LINC01547	17.7409	33.2369	7.41028	0.222954	-2.16518	1.72e-05	0.00179989	0.0197621
ENSG00000184575.10	XPOT	5593.45	8303.26	3786.9	0.456074	-1.13266	4.6e-05	0.00386074	0.0203475
ENSG00000271383.5	NBPF19	739.63	434.8	942.85	2.16847	1.11668	0.000295912	0.0160751	0.0206731
ENSG00000278048.1		58.5193	23.1796	82.0791	3.541	1.82416	7.19e-05	0.00553242	0.0206967
ENSG00000179583.16	CIITA	29.3343	9.58368	42.5013	4.43476	2.14886	0.00010665	0.00749262	0.0207507
ENSG00000115233.10	PSMD14	581.137	858.774	396.046	0.461176	-1.11661	6.32e-05	0.00500544	0.0208138
ENSG00000111679.15	PTPN6	50.6928	20.1547	71.0515	3.5253	1.81775	2.43e-05	0.0023008	0.0208172
ENSG00000149016.14	TUT1	116.995	55.4468	158.026	2.85005	1.51099	0.000966915	0.0383808	0.0208966
ENSG00000253669.3		113.429	56.1974	151.584	2.69734	1.43154	6.97e-05	0.00541746	0.0209436
ENSG00000143257.10	NR1I3	27.2183	8.55605	39.6598	4.63529	2.21266	8.45e-05	0.006265	0.0210975
ENSG00000118985.13	ELL2	8110.58	4995.12	10187.6	2.0395	1.02822	0.000144248	0.00944941	0.0211358
ENSG00000110042.6	DTX4	23.0176	41.8332	10.4739	0.250373	-1.99785	0.000297583	0.0161004	0.0214597
ENSG00000065911.10	MTHFD2	897.577	1319.2	616.495	0.467325	-1.0975	9.11e-05	0.00657729	0.0216193
ENSG00000177947.12	ODF3	23.6504	6.1255	35.3337	5.7683	2.52815	0.000476643	0.0228852	0.0219787
ENSG00000138061.10	CYP1B1	5567.52	3436.02	6988.52	2.0339	1.02425	0.000174861	0.0108688	0.0221766
ENSG00000136122.14	BORA	62.1616	28.9878	84.2774	2.90734	1.5397	0.000100253	0.00712634	0.0228603
ENSG00000263069.4		36.1771	13.5557	51.2581	3.7813	1.91888	0.000177481	0.0110061	0.0240989
ENSG00000162664.15	ZNF326	316.88	483.048	206.101	0.426667	-1.22882	9.19e-05	0.00661111	0.0241507
ENSG00000142961.13	MOB3C	260.594	144.783	337.802	2.33316	1.22229	0.000161788	0.0102631	0.0246011
ENSG00000123570.3	RAB9B	24.1289	44.9338	10.2591	0.228315	-2.1309	5.67e-05	0.00463275	0.0251428
ENSG00000187134.11	AKR1C1	4876.74	2921.3	6180.36	2.11562	1.08108	5.82e-05	0.00471026	0.0254854
ENSG00000143199.16	ADCY10	53.8754	23.7514	73.9581	3.11384	1.63869	9.91e-05	0.00707192	0.0257306
ENSG00000036672.14	USP2	49.3856	19.5427	69.2809	3.54511	1.82583	8.84e-05	0.00642322	0.0273647
ENSG00000182718.15	ANXA2	7382.87	10950.2	5004.64	0.457036	-1.12962	1.35e-05	0.00147502	0.0278977
ENSG00000256609.1		95.7455	49.004	126.907	2.58972	1.37279	7.91e-05	0.00592838	0.0280178
ENSG00000076351.11	SLC46A1	84.8979	42.9188	112.884	2.63017	1.39516	0.00023484	0.0134513	0.0281802
ENSG00000213363.4	RPS3P6	16.8406	33.0581	6.02894	0.182374	-2.45503	0.000109112	0.00759448	0.0286668
ENSG00000137133.9	HINT2	49.9833	82.0444	28.6092	0.348704	-1.51993	3.83e-05	0.00334183	0.0287816
ENSG00000144043.10	TEX261	528.88	793.824	352.251	0.443739	-1.17222	2.35e-05	0.00224616	0.0287958
ENSG00000205413.6	SAMD9	510.1	845.012	286.826	0.339435	-1.55879	7.45e-07	0.000146376	0.0290965
ENSG00000156097.11	GPR61	34.2219	12.9033	48.4343	3.75362	1.90828	0.000209345	0.0123971	0.029146
ENSG00000259721.1		41.8854	16.0845	59.0861	3.67348	1.87715	6.41e-05	0.00505696	0.0296376
ENSG00000104043.13	ATP8B4	449.495	254.944	579.195	2.27186	1.18387	0.000659043	0.0288301	0.030938
ENSG00000104613.10	INTS10	1097.65	699.05	1363.38	1.95033	0.963722	0.000639531	0.0282684	0.0309471
ENSG00000031081.9	ARHGAP31	718.108	1036.95	505.547	0.487533	-1.03643	0.00011641	0.00795232	0.0310257
ENSG00000135999.10	EPC2	250.1	375.323	166.618	0.443934	-1.17158	7.91e-05	0.00592838	0.0317525
ENSG00000196616.11	ADH1B	16642.8	24193.8	11608.8	0.479828	-1.05941	0.000159411	0.0101767	0.0323457
ENSG00000067533.5	RRP15	144.058	218.289	94.5713	0.433239	-1.20676	0.000108154	0.00754088	0.0327786
ENSG00000082212.10	ME2	326.025	482.164	221.932	0.460284	-1.1194	0.00013396	0.00883444	0.0331826
ENSG00000134042.11	MRO	22.0207	39.3221	10.4864	0.266679	-1.90682	0.000259743	0.014605	0.0332534
ENSG00000115841.18	RMDN2	114.163	176.854	72.3689	0.409202	-1.28911	4.48e-05	0.00381393	0.033651
ENSG00000172086.7	KRCC1	348.918	511.25	240.696	0.470799	-1.08682	0.000189045	0.0115183	0.0344851
ENSG00000125375.13	ATP5S	134.931	207.383	86.6302	0.417731	-1.25935	6.5e-05	0.00510857	0.0348506
ENSG00000131876.15	SNRPA1	380.892	233.525	479.137	2.05177	1.03687	0.000568536	0.0258426	0.0349185
ENSG00000092096.13	SLC22A17	554.64	337.207	699.595	2.07468	1.05289	0.00069306	0.0298127	0.0352255
ENSG00000160131.12	VMA21	640.096	1006.99	395.502	0.392758	-1.34829	3.94e-06	0.000563899	0.0353722
ENSG00000166278.13	C2	20.8398	5.75021	30.8995	5.37364	2.4259	0.000183628	0.0112486	0.0376126
ENSG00000135541.19	AHI1	926.619	578.434	1158.74	2.00324	1.00234	0.000334907	0.0176435	0.0384443
ENSG00000205959.3		29.4276	10.0975	42.3144	4.19058	2.06715	0.000205045	0.0122328	0.0385858
ENSG00000050393.10	MCUR1	293.005	450.642	187.913	0.41699	-1.26192	4.6e-05	0.00386074	0.0386747
ENSG00000110048.10	OSBP	1469.19	898.516	1849.65	2.05856	1.04163	0.000506942	0.0238901	0.0391363
ENSG00000198673.9	FAM19A2	468.647	682.394	326.15	0.477949	-1.06507	0.000167682	0.010504	0.0394459
ENSG00000226445.1		357.594	205.131	459.237	2.23875	1.16269	0.000354222	0.0182769	0.0395548
ENSG00000008853.15	RHOBTB2	546.656	326.001	693.759	2.12809	1.08956	0.000324425	0.0171817	0.0405444
ENSG00000185885.14	IFITM1	204.829	111.13	267.295	2.40523	1.26618	0.000591246	0.026687	0.040605
ENSG00000136546.12	SCN7A	21.7219	41.7124	8.39487	0.201256	-2.3129	0.000624439	0.0277851	0.0407327
ENSG00000168297.14	PXK	542.571	800.793	370.423	0.46257	-1.11225	0.000118312	0.00802579	0.0438964
ENSG00000140451.11	PIF1	26.7975	46.4752	13.679	0.29433	-1.7645	0.000164689	0.0104141	0.0440764
ENSG00000143493.11	INTS7	118.512	194.162	68.0789	0.350629	-1.51198	6.91e-06	0.00088543	0.0441982
ENSG00000144218.17	AFF3	41.1508	69.2796	22.3983	0.323303	-1.62904	4.96e-05	0.00411716	0.0442851
ENSG00000139726.9	DENR	544.89	790.459	381.178	0.482224	-1.05222	0.000204823	0.0122328	0.0443716
ENSG00000148848.13	ADAM12	4435.58	6333.69	3170.18	0.500526	-0.998482	0.000166255	0.0104472	0.0458811
ENSG00000177409.10	SAMD9L	365.743	562.39	234.645	0.417229	-1.26109	1.94e-05	0.00196729	0.0468125
ENSG00000115468.10	EFHD1	161.509	243.778	106.663	0.43754	-1.19251	0.000120969	0.00815086	0.047579
ENSG00000224945.1		76.4399	39.0853	101.343	2.59286	1.37455	0.000355251	0.0183064	0.047912
ENSG00000105676.12	ARMC6	75.5532	118.601	46.8547	0.395062	-1.33985	6.1e-05	0.00488394	0.0489367
ENSG00000272970.1		23.4478	41.6141	11.3369	0.27243	-1.87604	0.000296604	0.0160861	0.0493976
ENSG00000025423.10	HSD17B6	59.5438	94.5321	36.2183	0.383132	-1.38409	0.000118157	0.00802579	0.0495063

## Sheet: MOalone VS MOco
B 142 differential genes between macrophage cultured alone and co-cultured with adipocyte identified by both DESeq and EdgeR
Ensembl.ID	Gene.Symbol	baseMean	baseMeanA	baseMeanB	foldChange	log2FoldChange	pval_DESeq	padj_DESeq	padj_edgeR
ENSG00000155307.16	SAMSN1	243.419	22.8406	390.472	17.0955	4.09555	1.56e-35	7.35e-31	2.86e-48
ENSG00000150347.13	ARID5B	232.359	34.2609	364.425	10.6368	3.41099	1.54e-27	3.63e-23	1.07e-34
ENSG00000186431.17	FCAR	447.331	73.0854	696.829	9.53445	3.25315	7.36e-13	1.51e-09	2.5e-33
ENSG00000157514.15	TSC22D3	23931.3	5268.24	36373.3	6.90425	2.78749	3.93e-17	1.85e-13	2.34e-31
ENSG00000177575.11	CD163	78.9893	2.293	130.12	56.7467	5.82646	6.49e-21	7.64e-17	7.41e-30
ENSG00000156381.7	ANKRD9	668.965	209.883	975.02	4.64554	2.21585	1.85e-24	2.91e-20	3.6e-26
ENSG00000115919.13	KYNU	351.573	98.1519	520.521	5.30322	2.40687	2.62e-16	1.12e-12	1.58e-23
ENSG00000115165.8	CYTIP	421.994	124.784	620.134	4.96965	2.31314	2.72e-17	1.42e-13	2.56e-23
ENSG00000198829.6	SUCNR1	1401.57	2366.16	758.515	0.320568	-1.6413	3.83e-19	3.01e-15	2.66e-21
ENSG00000124731.11	TREM1	248.144	57.2356	375.416	6.55914	2.71351	8.23e-18	5.54e-14	4.94e-21
ENSG00000171860.4	C3AR1	109.866	21.3194	168.897	7.92222	2.9859	2.18e-14	7.56e-11	5.06e-20
ENSG00000268734.1		139.956	15.9616	222.619	13.9472	3.8019	2.02e-07	0.000146206	1.05e-19
ENSG00000118503.13	TNFAIP3	1056.53	390.796	1500.35	3.83921	1.94081	4.89e-13	1.1e-09	2e-19
ENSG00000188404.7	SELL	55.8763	117.312	14.919	0.127173	-2.97514	1.39e-11	2.12e-08	4.74e-19
ENSG00000121966.6	CXCR4	11980.7	4341.31	17073.7	3.93284	1.97557	3.91e-20	3.68e-16	1.04e-18
ENSG00000146122.15	DAAM2	63.7332	3.74715	103.724	27.6808	4.79081	2.25e-14	7.56e-11	2.88e-18
ENSG00000180509.10	KCNE1	619.392	221.74	884.494	3.98889	1.99599	1.16e-13	3.42e-10	4.23e-18
ENSG00000099204.17	ABLIM1	1061.93	1767.58	591.487	0.33463	-1.57936	5.37e-16	2.11e-12	4.84e-18
ENSG00000136541.13	ERMN	55.6207	5.31307	89.1592	16.7811	4.06876	4.99e-12	9.03e-09	2.04e-17
ENSG00000117090.13	SLAMF1	116.243	26.6548	175.969	6.60177	2.72285	2.83e-13	6.66e-10	7.25e-17
ENSG00000146592.15	CREB5	80.4812	7.65078	129.035	16.8656	4.07601	2.44e-08	2.35e-05	4.69e-16
ENSG00000249464.4	LINC01091	78.5988	14.4627	121.356	8.39097	3.06884	1.03e-11	1.62e-08	5.64e-16
ENSG00000057657.13	PRDM1	235.49	81.4632	338.175	4.15126	2.05355	7.96e-14	2.5e-10	2.24e-15
ENSG00000184588.16	PDE4B	1981.39	895.38	2705.4	3.02151	1.59527	9.54e-18	5.62e-14	5.98e-15
ENSG00000128322.6	IGLL1	125.155	238.104	49.8567	0.209391	-2.25573	8.83e-12	1.48e-08	8.93e-14
ENSG00000135046.12	ANXA1	337.131	144.582	465.497	3.21959	1.68688	7.51e-12	1.31e-08	8.98e-14
ENSG00000197405.6	C5AR1	70.4128	16.7334	106.199	6.34655	2.66597	5.67e-09	6.21e-06	2.76e-12
ENSG00000011422.10	PLAUR	976.205	470.335	1313.45	2.79259	1.4816	1.93e-13	5.05e-10	6.22e-12
ENSG00000175591.10	P2RY2	535.679	253.003	724.129	2.86214	1.51709	4.69e-12	8.96e-09	6.95e-12
ENSG00000122025.13	FLT3	61.3262	12.9415	93.5827	7.23121	2.85424	6.17e-09	6.6e-06	8.02e-12
ENSG00000124491.14	F13A1	435.219	698.629	259.612	0.371602	-1.42817	1.08e-10	1.46e-07	8.69e-12
ENSG00000184985.15	SORCS2	694.538	325.708	940.424	2.88732	1.52973	1.88e-13	5.05e-10	8.91e-12
ENSG00000179094.12	PER1	714.523	340.35	963.972	2.8323	1.50197	6.22e-13	1.33e-09	3.36e-11
ENSG00000139832.4	RAB20	1005.31	529.551	1322.48	2.49737	1.32041	1.82e-11	2.67e-08	3.8e-11
ENSG00000164509.12	IL31RA	261.124	113.52	359.526	3.16706	1.66314	1.63e-10	2.13e-07	3.87e-11
ENSG00000164056.9	SPRY1	195.599	77.4925	274.337	3.54018	1.82382	5.64e-10	7.18e-07	3.96e-11
ENSG00000276289.3	KCNE1B	125.983	37.1915	185.178	4.97904	2.31587	1.74e-07	0.000132335	5.95e-11
ENSG00000130775.14	THEMIS2	1107.52	575.31	1462.33	2.54181	1.34586	9.18e-12	1.49e-08	1.84e-10
ENSG00000119125.15	GDA	40.3129	6.08486	63.1315	10.3752	3.37507	1.34e-07	0.000106873	2.84e-10
ENSG00000184347.13	SLIT3	31.3245	2.31535	50.664	21.8817	4.45166	5.74e-08	5.1e-05	3e-10
ENSG00000156414.17	TDRD9	120.616	42.6387	172.6	4.04797	2.0172	1e-08	1e-05	6.95e-10
ENSG00000125730.15	C3	75.8711	23.6124	110.71	4.68866	2.22918	1.86e-07	0.000137078	2.03e-09
ENSG00000049323.14	LTBP1	130.607	47.9071	185.74	3.8771	1.95498	6.42e-09	6.72e-06	2.08e-09
ENSG00000164674.14	SYTL3	196.532	81.5526	273.186	3.34981	1.74408	7.43e-10	8.97e-07	2.7e-09
ENSG00000004468.11	CD38	212.546	96.0153	290.233	3.02278	1.59588	1.04e-08	1.02e-05	4.38e-09
ENSG00000021645.16	NRXN3	1174.2	1751.6	789.272	0.450601	-1.15008	9.07e-10	1.07e-06	5.38e-09
ENSG00000204287.12	HLA-DRA	261.046	431.891	147.15	0.34071	-1.55338	1.11e-09	1.27e-06	2.28e-08
ENSG00000174502.17	SLC26A9	2422.86	3735.32	1547.89	0.414393	-1.27093	4.76e-12	8.96e-09	2.48e-08
ENSG00000095383.18	TBC1D2	1032.36	585.623	1330.19	2.27141	1.18359	6.24e-10	7.73e-07	4.16e-08
ENSG00000233452.5	STXBP5-AS1	260.104	131.663	345.731	2.62587	1.3928	7.37e-08	6.31e-05	4.55e-08
ENSG00000088827.11	SIGLEC1	172.963	71.3406	240.711	3.37411	1.75451	9.78e-07	0.000590456	7.56e-08
ENSG00000128512.18	DOCK4	131.856	58.5556	180.723	3.08635	1.6259	7.23e-07	0.000464076	1.07e-07
ENSG00000122862.4	SRGN	12748.5	6953.4	16611.9	2.38904	1.25643	2.46e-13	6.1e-10	1.25e-07
ENSG00000113070.7	HBEGF	330.799	176.528	433.647	2.45653	1.29662	6.27e-08	5.47e-05	1.34e-07
ENSG00000123358.18	NR4A1	310.731	161.226	410.4	2.54549	1.34794	3.55e-08	3.22e-05	1.41e-07
ENSG00000181045.13	SLC26A11	83.4493	31.9455	117.785	3.68707	1.88247	2.1e-06	0.00116608	2.05e-07
ENSG00000075426.10	FOSL2	1230	659.346	1610.43	2.44247	1.28834	8.49e-06	0.00395662	3.67e-07
ENSG00000153395.8	LPCAT1	2340.63	1328.1	3015.66	2.27066	1.18311	5.04e-11	7.2e-08	3.95e-07
ENSG00000260401.1		461.058	250.452	601.462	2.40151	1.26394	7.28e-09	7.45e-06	7.69e-07
ENSG00000173334.3	TRIB1	94.3805	38.0527	131.932	3.4671	1.79373	2.84e-06	0.00150496	1.36e-06
ENSG00000168675.17	LDLRAD4	393.112	219.67	508.74	2.31593	1.21159	1.16e-07	9.77e-05	1.45e-06
ENSG00000104856.12	RELB	178.526	91.9776	236.226	2.56829	1.36081	2.61e-06	0.00141392	2.38e-06
ENSG00000152104.10	PTPN14	258.862	140.567	337.726	2.4026	1.2646	7.84e-07	0.000488286	2.64e-06
ENSG00000173706.11	HEG1	723.511	423.915	923.241	2.17789	1.12293	2.72e-08	2.56e-05	3.5e-06
ENSG00000184557.4	SOCS3	113.148	51.6989	154.114	2.98098	1.57579	5.01e-06	0.00248529	3.5e-06
ENSG00000121104.6	FAM117A	517.876	303.695	660.664	2.17542	1.12129	2.32e-07	0.000165786	3.98e-06
ENSG00000136379.10	ABHD17C	1761.79	1032.88	2247.72	2.17616	1.12179	1.04e-06	0.000622858	4.17e-06
ENSG00000182389.17	CACNB4	488.458	710.586	340.373	0.479003	-1.06189	4.5e-07	0.000306831	6.39e-06
ENSG00000165682.13	CLEC1B	408.95	641.886	253.659	0.395178	-1.33943	6.06e-05	0.0206661	6.54e-06
ENSG00000110079.15	MS4A4A	47.9621	11.4426	72.3084	6.3192	2.65974	0.000117759	0.0357649	7.07e-06
ENSG00000166450.11	PRTG	1477.55	2112.4	1054.31	0.499108	-1.00258	3.16e-08	2.91e-05	7.36e-06
ENSG00000107372.11	ZFAND5	4819.16	2797.1	6167.21	2.20486	1.14069	1.01e-10	1.4e-07	9.8e-06
ENSG00000166147.12	FBN1	1256.48	791.423	1566.51	1.97936	0.985032	1.69e-07	0.000130837	1e-05
ENSG00000169403.10	PTAFR	215.942	113.342	284.341	2.50871	1.32695	7.29e-07	0.000464076	1.04e-05
ENSG00000125538.10	IL1B	70.3214	116.384	39.6129	0.340363	-1.55485	5.62e-05	0.0194924	1.26e-05
ENSG00000204099.10	NEU4	51.159	14.3509	75.6977	5.27475	2.3991	2.31e-06	0.00126754	1.42e-05
ENSG00000059804.14	SLC2A3	2363.33	1288.46	3079.9	2.39038	1.25724	4.03e-05	0.0149556	1.43e-05
ENSG00000122188.11	LAX1	415.634	242.801	530.857	2.18638	1.12855	6.98e-07	0.000462761	1.46e-05
ENSG00000168389.16	MFSD2A	726.472	446.264	913.277	2.0465	1.03316	2.9e-07	0.000203704	1.68e-05
ENSG00000196126.9	HLA-DRB1	147.969	225.755	96.1123	0.425737	-1.23197	2.05e-05	0.00855397	3.42e-05
ENSG00000140564.9	FURIN	3339.83	1917.99	4287.73	2.23553	1.16061	1.84e-07	0.000137078	3.76e-05
ENSG00000142875.18	PRKACB	247.088	381.914	157.204	0.411621	-1.28061	7.25e-07	0.000464076	3.77e-05
ENSG00000134508.11	CABLES1	559.715	341.121	705.444	2.06801	1.04825	6.98e-07	0.000462761	5.11e-05
ENSG00000151790.7	TDO2	34.9993	9.85436	51.7626	5.25276	2.39308	0.000115384	0.0352821	5.95e-05
ENSG00000151726.12	ACSL1	5630.97	3423.78	7102.43	2.07444	1.05272	1.16e-09	1.3e-06	6.98e-05
ENSG00000140545.13	MFGE8	469.791	286.145	592.221	2.06966	1.04939	2.02e-06	0.00113664	8e-05
ENSG00000133639.4	BTG1	1925.84	1131.35	2455.5	2.17042	1.11798	1.32e-05	0.00572185	8.19e-05
ENSG00000084070.10	SMAP2	1775.93	1126.24	2209.06	1.96145	0.971922	1.58e-07	0.000123817	8.82e-05
ENSG00000174776.9	WDR49	95.9375	151.943	58.6008	0.385677	-1.37453	5.26e-05	0.0187737	9.04e-05
ENSG00000163694.13	RBM47	542.887	327.43	686.525	2.09671	1.06812	9.66e-07	0.000590456	9.13e-05
ENSG00000169896.15	ITGAM	236.978	134.482	305.309	2.27026	1.18285	5.73e-06	0.00280941	0.000143513
ENSG00000258419.1		44.5718	77.7384	22.4608	0.288928	-1.79122	0.000172971	0.0487738	0.000184189
ENSG00000102531.15	FNDC3A	5745.15	3399.83	7308.7	2.14972	1.10415	1.23e-07	0.000101473	0.000190839
ENSG00000146950.11	SHROOM2	116.968	58.6226	155.864	2.65877	1.41076	3.45e-05	0.013208	0.000301095
ENSG00000118308.13	LRMP	568.147	798.772	414.397	0.518793	-0.946769	4.94e-06	0.00248529	0.00045802
ENSG00000223724.1	RAD17P2	119.799	58.4885	160.672	2.74707	1.45789	2.63e-05	0.0103384	0.000474138
ENSG00000173567.13	ADGRF3	91.2403	150.354	51.831	0.344726	-1.53648	3.19e-06	0.00167105	0.000488711
ENSG00000118985.13	ELL2	153.452	79.942	202.459	2.53257	1.3406	1.98e-05	0.00832955	0.00050787
ENSG00000228742.8		65.7065	28.0642	90.8013	3.23548	1.69398	9.82e-05	0.0307498	0.000511137
ENSG00000180044.4	C3orf80	394.364	562.816	282.063	0.501163	-0.996648	4.94e-06	0.00248529	0.000615302
ENSG00000100100.11	PIK3IP1	4529.84	2680.42	5762.79	2.14996	1.10431	1.24e-05	0.00539825	0.0006535
ENSG00000105639.17	JAK3	1272.73	814.723	1578.06	1.93693	0.953771	9.04e-06	0.00417328	0.000664807
ENSG00000196154.10	S100A4	2236.03	3341.27	1499.21	0.448694	-1.1562	1.3e-07	0.000105771	0.000747587
ENSG00000196460.11	RFX8	550.947	770.506	404.574	0.525076	-0.929402	6.88e-06	0.00330786	0.000765143
ENSG00000091490.9	SEL1L3	445.276	282.107	554.055	1.96399	0.973787	1.02e-05	0.00460812	0.000988628
ENSG00000169252.5	ADRB2	1494.82	2043.43	1129.08	0.552544	-0.855839	2.76e-06	0.00147848	0.00100407
ENSG00000174804.3	FZD4	120.129	63.7792	157.695	2.47252	1.30598	0.000100322	0.0308769	0.00142621
ENSG00000155926.12	SLA	1217.33	815.584	1485.17	1.82099	0.864722	3.47e-06	0.00179705	0.00157641
ENSG00000172349.15	IL16	1277.4	1735.54	971.979	0.560045	-0.836385	1.13e-05	0.00500868	0.00241404
ENSG00000188313.11	PLSCR1	348.067	223.484	431.122	1.92909	0.947922	5.48e-05	0.0194037	0.00247314
ENSG00000227191.5	TRGC2	151.259	86.0045	194.763	2.26456	1.17923	0.00011961	0.0358754	0.00259945
ENSG00000177606.6	JUN	1487.05	961.273	1837.57	1.9116	0.934783	4.24e-05	0.015586	0.00291911
ENSG00000123405.12	NFE2	197.649	289.21	136.608	0.47235	-1.08207	8.34e-05	0.0269131	0.00361531
ENSG00000019582.13	CD74	1545.43	2165.29	1132.19	0.522881	-0.935446	1.77e-06	0.00102806	0.00379735
ENSG00000096060.13	FKBP5	2173.86	1370.13	2709.67	1.97767	0.983804	4.62e-05	0.0167526	0.00543848
ENSG00000011478.10	QPCTL	869.796	567.279	1071.47	1.88879	0.917466	9.33e-05	0.0294777	0.00557578
ENSG00000152128.13	TMEM163	1932.64	2767.18	1376.28	0.497357	-1.00765	3.81e-07	0.000263661	0.00595289
ENSG00000228956.7	SATB1-AS1	1145.21	1571.1	861.286	0.548205	-0.867212	1.05e-05	0.00470901	0.00607137
ENSG00000067082.13	KLF6	2194.51	1471.63	2676.43	1.81868	0.862894	1.91e-06	0.00109919	0.00659506
ENSG00000150510.14	FAM124A	156.234	89.9528	200.421	2.22807	1.15579	8.57e-05	0.0272749	0.00684986
ENSG00000120162.9	MOB3B	223.788	136.775	281.796	2.06029	1.04285	6.42e-05	0.0212865	0.00698931
ENSG00000198814.11	GK	1657.26	1123.16	2013.32	1.79255	0.842013	7.85e-06	0.00373198	0.00709842
ENSG00000179583.16	CIITA	745.912	1027.77	558.005	0.542928	-0.881168	8.07e-06	0.00379961	0.00768681
ENSG00000246859.2	STARD4-AS1	1081.89	1463.46	827.503	0.565441	-0.822552	2.49e-05	0.00984035	0.00771232
ENSG00000132205.9	EMILIN2	1373.76	954.216	1653.45	1.73278	0.793092	2.46e-05	0.00981404	0.00841951
ENSG00000119138.4	KLF9	716.278	474.138	877.705	1.85116	0.888429	2.08e-05	0.00860793	0.00914055
ENSG00000188452.12	CERKL	1325.05	1778.88	1022.5	0.574797	-0.798875	1.54e-05	0.00653908	0.011765
ENSG00000140968.9	IRF8	3017.42	2042.5	3667.36	1.79553	0.844408	2.03e-06	0.00113664	0.0126455
ENSG00000133101.8	CCNA1	1157.89	1624.77	846.643	0.521085	-0.940408	4.96e-06	0.00248529	0.0127828
ENSG00000104055.13	TGM5	672.396	911.867	512.748	0.562305	-0.830575	4.4e-05	0.0160613	0.0137452
ENSG00000069399.11	BCL3	143.411	81.5973	184.619	2.26257	1.17796	0.000134268	0.0397654	0.0156964
ENSG00000197299.9	BLM	1093.25	753.773	1319.57	1.75062	0.807865	3.69e-05	0.0138995	0.0162677
ENSG00000173068.16	BNC2	776.987	537.257	936.807	1.74369	0.80214	7.51e-05	0.024556	0.018779
ENSG00000196663.14	TECPR2	873.43	592.311	1060.84	1.79102	0.840783	2.32e-05	0.00933805	0.019935
ENSG00000224429.6	LINC00539	193.875	289.098	130.393	0.451035	-1.14869	6.36e-05	0.0212487	0.0250263
ENSG00000211689.5	TRGC1	184.718	112.066	233.153	2.08049	1.05692	0.000149997	0.0433335	0.0276393
ENSG00000125505.15	MBOAT7	721.207	497.459	870.373	1.74964	0.807054	5.85e-05	0.0200984	0.0304178
ENSG00000077044.8	DGKD	3358.33	2253.48	4094.89	1.81714	0.861673	7.88e-07	0.000488286	0.0313974
ENSG00000187240.12	DYNC2H1	778.608	1066.4	586.744	0.550208	-0.861952	2.71e-05	0.0105274	0.0390964
ENSG00000131323.13	TRAF3	970.685	679.065	1165.1	1.71574	0.77883	5.23e-05	0.0187737	0.0429425
ENSG00000005073.5	HOXA11	1517.16	1071.94	1813.97	1.69223	0.758924	3.54e-05	0.0134605	0.0446037
ENSG00000139793.17	MBNL2	755.962	524.181	910.482	1.73696	0.796564	9.86e-05	0.0307498	0.0491801
